# Supplementary material for: N,N′-Bis(4-fluoro­phen­yl)urea
Source: Acta Crystallogr Sect E Struct Rep Online. 2010 May 12;66(Pt 6):o1319. doi: 10.1107/S1600536810016399 (PMC2979587; doi:10.1107/S1600536810016399)
Supplement: Supplementary file 1 [file e-66-o1319-sup1.cif]

##############################################################################
###                                                                        ###
###        Electronic paper (Acta Crystallographica Section E)             ###
###                                                                        ###
##############################################################################
#                                                                            #
# This CIF contains the data in a paper accepted for publication in Acta     #
# Crystallographica Section E. It conforms to the requirements of Notes      #
# for Authors for Section E, and has been peer reviewed under the auspices   #
# of the IUCr Commission on Journals.                                        #
#                                                                            #
# Full details of the Crystallographic Information File format               #
# are given in the paper "The Crystallographic Information File (CIF):       #
# a New Standard Archive File for Crystallography" by S. R. Hall, F. H.      #
# Allen and I. D. Brown [Acta Cryst. (1991), A47, 655-685].                  #
#                                                                            #
# The current version of the core CIF dictionary is obtainable from          #
# ftp://ftp.iucr.org/pub/cif_core.dic. The current version number is 2.4.    #
#                                                                            #
# Software is freely available for graphical display of the structure(s) in  #
# this CIF.  For information consult the CIF home page http://www.iucr.org/  #
# cif/home.html                                                              #
#                                                                            #
# This file may be used for bona fide research purposes within the           #
# scientific community so long as proper attribution is given to the journal # 
# article from which it was obtained.                                        #
#                                                                            #
##############################################################################
                                             
data_global
_audit_creation_method     'form.cif (version 2.0)'
_journal_data_validation_number     ?
_journal_date_recd_electronic     2010-04-28
_journal_date_accepted     2010-05-05
_journal_name_full     'Acta Crystallographica, Section E'
_journal_year     2010
_journal_volume     66
_journal_issue      6
_journal_page_first     o1319
_journal_page_last     o1319
_journal_paper_category     QO
_journal_coeditor_code     LH5040
_publ_contact_author_name     'Prof. Fun, Hoong-Kun'
_publ_contact_author_address
;
      X-ray Crystallography Unit
      School of Physics
      Universiti Sains Malaysia
      11800 USM, Penang
      MALAYSIA
;
_publ_contact_author_email     'hkfun@usm.my'
_publ_contact_author_fax     '604 6579150'
_publ_contact_author_phone     '604 6533652'
_publ_section_title
;
<i>N</i>,<i>N</i>'-Bis(4-fluorophenyl)urea
;
loop_
    _publ_author_name
    _publ_author_footnote
    _publ_author_address
    'Wan-Sin Loh'
;
      Thomson Reuters ResearcherID: C-7581-2009.
;
;
      X-ray Crystallography Unit
      School of Physics
      Universiti Sains Malaysia
      11800 USM, Penang
      Malaysia
;
    'Hoong-Kun Fun'
;
      Thomson Reuters ResearcherID: A-3561-2009.
;
;
      X-ray Crystallography Unit
      School of Physics
      Universiti Sains Malaysia
      11800 USM, Penang
      Malaysia
;
    'S. Sarveswari' ?
;
      Organic Chemistry Division
      School of Advanced Sciences
      VIT University
      Vellore 632 014, India
;
    'V. Vijayakumar' ?
;
      Organic Chemistry Division
      School of Advanced Sciences
      VIT University
      Vellore 632 014, India
;
    'R. Venkat Ragavan' ?
;
      Organic Chemistry Division
      School of Advanced Sciences
      VIT University
      Vellore 632 014, India
;
data_I
_audit_creation_method     SHELXL-97
_chemical_name_systematic
;
<i>N</i>,<i>N</i>'-Bis(4-fluorophenyl)urea
;
_chemical_name_common     ?
_chemical_formula_moiety     'C13 H10 F2 N2 O'
_chemical_formula_sum     'C13 H10 F2 N2 O'
_chemical_formula_iupac     'C13 H10 F2 N2 O'
_chemical_formula_weight     248.23
_chemical_melting_point     ?
_symmetry_cell_setting     Monoclinic
_symmetry_space_group_name_H-M     'C 2/c'
_symmetry_space_group_name_Hall     '-C 2yc'
loop_
    _symmetry_equiv_pos_as_xyz
    'x, y, z'
    '-x, y, -z+1/2'
    'x+1/2, y+1/2, z'
    '-x+1/2, y+1/2, -z+1/2'
    '-x, -y, -z'
    'x, -y, z-1/2'
    '-x+1/2, -y+1/2, -z'
    'x+1/2, -y+1/2, z-1/2'
_cell_length_a     67.541(4)
_cell_length_b     4.5750(3)
_cell_length_c     10.7098(6)
_cell_angle_alpha     90.00
_cell_angle_beta     95.969(2)
_cell_angle_gamma     90.00
_cell_volume     3291.4(3)
_cell_formula_units_Z     12
_cell_measurement_reflns_used     3635
_cell_measurement_theta_min     2.43
_cell_measurement_theta_max     32.07
_cell_measurement_temperature     100.00(10)
_exptl_crystal_description     'block'
_exptl_crystal_colour     'brown'
_exptl_crystal_size_max     0.59
_exptl_crystal_size_mid     0.12
_exptl_crystal_size_min     0.09
_exptl_crystal_density_diffrn     1.503
_exptl_crystal_density_meas     ?
_exptl_crystal_density_method     'not measured'
_exptl_crystal_F_000     1536
_exptl_absorpt_coefficient_mu     0.120
_exptl_absorpt_correction_type     'multi-scan'
_exptl_absorpt_process_details     '(<i>SADABS</i>; Bruker, 2009)'
_exptl_absorpt_correction_T_min     0.9323
_exptl_absorpt_correction_T_max     0.9897
_exptl_special_details
;
The crystal was placed in the cold stream of an Oxford Cryosystems Cobra
open-flow nitrogen cryostat (Cosier & Glazer, 1986) operating at 100.0(1) K.
;
_diffrn_ambient_temperature     100.00(10)
_diffrn_radiation_type     MoK\a
_diffrn_radiation_wavelength     0.71073
_diffrn_radiation_source     'fine-focus sealed tube'
_diffrn_radiation_monochromator     graphite
_diffrn_measurement_device_type
;
Bruker APEXII DUO CCD area-detector diffractometer
;
_diffrn_measurement_method     '\f and \w scans'
_diffrn_detector_area_resol_mean     ?
_diffrn_reflns_number     21915
_diffrn_reflns_av_R_equivalents     0.0495
_diffrn_reflns_av_sigmaI/netI     0.0490
_diffrn_reflns_theta_min     1.82
_diffrn_reflns_theta_max     32.72
_diffrn_reflns_theta_full     32.72
_diffrn_measured_fraction_theta_max     0.987
_diffrn_measured_fraction_theta_full     0.987
_diffrn_reflns_limit_h_min     -102
_diffrn_reflns_limit_h_max     102
_diffrn_reflns_limit_k_min     -6
_diffrn_reflns_limit_k_max     6
_diffrn_reflns_limit_l_min     -16
_diffrn_reflns_limit_l_max     16
_diffrn_standards_number     0
_diffrn_standards_interval_count     .
_diffrn_standards_interval_time     .
_diffrn_standards_decay_%     ?
_refine_special_details
;
Refinement of <i>F</i>^2^ against ALL reflections. The weighted <i>R</i>-factor
wR and goodness of fit <i>S</i> are based on <i>F</i>^2^, conventional
<i>R</i>-factors <i>R</i> are based on <i>F</i>, with <i>F</i> set to zero for
negative <i>F</i>^2^. The threshold expression of <i>F</i>^2^ >
\s(<i>F</i>^2^) is used only for calculating <i>R</i>-factors(gt) etc. and is
not relevant to the choice of reflections for refinement. <i>R</i>-factors
based on <i>F</i>^2^ are statistically about twice as large as those based on
<i>F</i>, and <i>R</i>- factors based on ALL data will be even larger.
;
_reflns_number_total     5986
_reflns_number_gt     4304
_reflns_threshold_expression     I>2\s(I)
_refine_ls_structure_factor_coef     Fsqd
_refine_ls_matrix_type     full
_refine_ls_R_factor_all     0.0721
_refine_ls_R_factor_gt     0.0483
_refine_ls_wR_factor_gt     0.1377
_refine_ls_wR_factor_ref     0.1586
_refine_ls_goodness_of_fit_ref     1.047
_refine_ls_restrained_S_all     1.047
_refine_ls_number_reflns     5986
_refine_ls_number_parameters     257
_refine_ls_number_restraints     0
_refine_ls_hydrogen_treatment     mixed
_refine_ls_weighting_scheme     calc
_refine_ls_weighting_details
         'calc w=1/[\s^2^(Fo^2^)+(0.0899P)^2^+0.1948P] where P=(Fo^2^+2Fc^2^)/3'
_atom_sites_solution_hydrogens     geom
_atom_sites_solution_primary     direct
_atom_sites_solution_secondary     difmap
_refine_ls_shift/su_max     ?
_refine_ls_shift/su_max_lt     0.001
_refine_ls_shift/su_mean     0.000
_refine_diff_density_max     0.686
_refine_diff_density_min     -0.507
_refine_ls_extinction_method     none
_refine_ls_extinction_coef     ?
loop_
    _atom_type_symbol
    _atom_type_description
    _atom_type_scat_dispersion_real
    _atom_type_scat_dispersion_imag
    _atom_type_scat_source
    'C' 'C' 0.0033 0.0016
                         'International Tables Vol C Tables 4.2.6.8 and 6.1.1.4'
    'H' 'H' 0.0000 0.0000
                         'International Tables Vol C Tables 4.2.6.8 and 6.1.1.4'
    'N' 'N' 0.0061 0.0033
                         'International Tables Vol C Tables 4.2.6.8 and 6.1.1.4'
    'O' 'O' 0.0106 0.0060
                         'International Tables Vol C Tables 4.2.6.8 and 6.1.1.4'
    'F' 'F' 0.0171 0.0103
                         'International Tables Vol C Tables 4.2.6.8 and 6.1.1.4'
_computing_data_collection     'APEX2 (Bruker, 2009)'
_computing_cell_refinement     'SAINT (Bruker, 2009)'
_computing_data_reduction     'SAINT (Bruker, 2009)'
_computing_structure_solution     'SHELXTL (Sheldrick, 2008)'
_computing_structure_refinement     'SHELXTL (Sheldrick, 2008)'
_computing_molecular_graphics     'SHELXTL (Sheldrick, 2008)'
_computing_publication_material
;
SHELXTL (Sheldrick, 2008) and PLATON (Spek, 2009)
;
loop_
    _atom_site_type_symbol
    _atom_site_label
    _atom_site_fract_x
    _atom_site_fract_y
    _atom_site_fract_z
    _atom_site_U_iso_or_equiv
    _atom_site_adp_type
    _atom_site_calc_flag
    _atom_site_refinement_flags
    _atom_site_occupancy
    _atom_site_disorder_assembly
    _atom_site_disorder_group
    F F1A 0.244179(12) 0.5229(2) 0.33663(8) 0.02522(19) Uani d . 1 . .
    O O1A 0.167883(13) 0.5447(2) 0.62122(9) 0.0198(2) Uani d . 1 . .
    N N1A 0.180685(15) 0.9777(2) 0.55991(10) 0.0162(2) Uani d . 1 . .
    N N2A 0.153498(15) 0.9743(3) 0.67129(11) 0.0175(2) Uani d . 1 . .
    C C1A 0.209007(17) 0.6417(3) 0.56407(11) 0.0163(2) Uani d . 1 . .
    H H1AA 0.2064 0.5746 0.6426 0.020 Uiso calc R 1 . .
    C C2A 0.225076(17) 0.5295(3) 0.50863(12) 0.0180(2) Uani d . 1 . .
    H H2AA 0.2332 0.3860 0.5486 0.022 Uiso calc R 1 . .
    C C3A 0.228714(17) 0.6362(3) 0.39263(12) 0.0178(2) Uani d . 1 . .
    C C4A 0.217243(18) 0.8517(3) 0.33077(11) 0.0184(2) Uani d . 1 . .
    H H4AA 0.2203 0.9236 0.2539 0.022 Uiso calc R 1 . .
    C C5A 0.200924(18) 0.9591(3) 0.38612(11) 0.0172(2) Uani d . 1 . .
    H H5AA 0.1928 1.1008 0.3451 0.021 Uiso calc R 1 . .
    C C6A 0.196784(16) 0.8543(3) 0.50280(10) 0.0142(2) Uani d . 1 . .
    C C7A 0.167422(16) 0.8158(3) 0.61783(11) 0.0150(2) Uani d . 1 . .
    C C8A 0.138631(16) 0.8455(3) 0.73842(11) 0.0154(2) Uani d . 1 . .
    C C9A 0.143599(18) 0.6409(3) 0.83227(12) 0.0187(2) Uani d . 1 . .
    H H9AA 0.1568 0.5838 0.8508 0.022 Uiso calc R 1 . .
    C C10A 0.128905(18) 0.5208(3) 0.89873(12) 0.0207(3) Uani d . 1 . .
    H H10A 0.1320 0.3818 0.9610 0.025 Uiso calc R 1 . .
    C C11A 0.109514(19) 0.6143(3) 0.86946(12) 0.0209(3) Uani d . 1 . .
    C C12A 0.104185(18) 0.8202(3) 0.77910(12) 0.0219(3) Uani d . 1 . .
    H H12A 0.0910 0.8809 0.7630 0.026 Uiso calc R 1 . .
    C C13A 0.118945(18) 0.9362(3) 0.71211(12) 0.0193(2) Uani d . 1 . .
    H H13A 0.1157 1.0745 0.6497 0.023 Uiso calc R 1 . .
    F F2A 0.095139(12) 0.4948(2) 0.93363(9) 0.0309(2) Uani d . 1 . .
    F F1B 0.072613(12) 0.6424(2) 1.16351(8) 0.0289(2) Uani d . 1 . .
    O O1B 0.0000 0.6661(3) 0.7500 0.0262(3) Uani d S 1 . .
    N N1B 0.013863(16) 1.0982(3) 0.82126(11) 0.0193(2) Uani d . 1 . .
    C C1B 0.024299(18) 0.7613(3) 0.99248(12) 0.0200(2) Uani d . 1 . .
    H H1BA 0.0112 0.6961 0.9919 0.024 Uiso calc R 1 . .
    C C2B 0.03907(2) 0.6455(3) 1.07851(12) 0.0213(3) Uani d . 1 . .
    H H2BA 0.0362 0.4998 1.1343 0.026 Uiso calc R 1 . .
    C C3B 0.058161(18) 0.7529(3) 1.07883(12) 0.0210(3) Uani d . 1 . .
    C C4B 0.063141(18) 0.9679(3) 0.99790(12) 0.0212(3) Uani d . 1 . .
    H H4BA 0.0761 1.0385 1.0018 0.025 Uiso calc R 1 . .
    C C5B 0.048369(18) 1.0776(3) 0.91008(12) 0.0194(2) Uani d . 1 . .
    H H5BA 0.0515 1.2200 0.8533 0.023 Uiso calc R 1 . .
    C C6B 0.028914(17) 0.9741(3) 0.90722(12) 0.0170(2) Uani d . 1 . .
    C C7B 0.0000 0.9380(4) 0.7500 0.0181(3) Uani d S 1 . .
    H H1NA 0.1792(3) 1.157(5) 0.5567(17) 0.028(5) Uiso d . 1 . .
    H H1NB 0.0136(3) 1.289(6) 0.8078(19) 0.043(6) Uiso d . 1 . .
    H H2NA 0.1535(2) 1.160(4) 0.6624(16) 0.022(4) Uiso d . 1 . .
loop_
    _atom_site_aniso_label
    _atom_site_aniso_U_11
    _atom_site_aniso_U_22
    _atom_site_aniso_U_33
    _atom_site_aniso_U_12
    _atom_site_aniso_U_13
    _atom_site_aniso_U_23
    F1A 0.0210(3) 0.0251(5) 0.0312(4) 0.0051(3) 0.0105(3) -0.0019(4)
    O1A 0.0215(4) 0.0090(4) 0.0302(5) -0.0003(3) 0.0084(3) -0.0003(4)
    N1A 0.0180(4) 0.0082(5) 0.0231(5) 0.0010(4) 0.0059(4) 0.0014(4)
    N2A 0.0184(4) 0.0094(5) 0.0258(5) 0.0014(4) 0.0076(4) 0.0010(4)
    C1A 0.0170(5) 0.0144(6) 0.0175(5) 0.0004(4) 0.0018(4) 0.0011(4)
    C2A 0.0159(5) 0.0147(6) 0.0232(6) 0.0025(4) 0.0015(4) 0.0012(5)
    C3A 0.0148(5) 0.0171(6) 0.0220(5) 0.0005(4) 0.0040(4) -0.0041(5)
    C4A 0.0195(5) 0.0187(6) 0.0174(5) -0.0004(5) 0.0046(4) 0.0001(5)
    C5A 0.0183(5) 0.0151(6) 0.0181(5) 0.0007(5) 0.0021(4) 0.0006(4)
    C6A 0.0150(4) 0.0106(5) 0.0170(5) -0.0005(4) 0.0017(4) -0.0015(4)
    C7A 0.0153(4) 0.0119(5) 0.0178(5) 0.0006(4) 0.0015(4) -0.0001(4)
    C8A 0.0157(4) 0.0114(5) 0.0195(5) -0.0011(4) 0.0039(4) -0.0013(4)
    C9A 0.0178(5) 0.0176(6) 0.0205(5) -0.0003(5) 0.0016(4) 0.0011(5)
    C10A 0.0212(5) 0.0207(7) 0.0205(6) 0.0006(5) 0.0039(4) 0.0035(5)
    C11A 0.0201(5) 0.0200(6) 0.0239(6) -0.0038(5) 0.0078(4) -0.0015(5)
    C12A 0.0161(5) 0.0215(7) 0.0286(6) 0.0010(5) 0.0044(4) 0.0005(5)
    C13A 0.0174(5) 0.0168(6) 0.0238(6) 0.0019(5) 0.0030(4) 0.0020(5)
    F2A 0.0247(4) 0.0319(5) 0.0384(5) -0.0037(4) 0.0150(3) 0.0060(4)
    F1B 0.0284(4) 0.0301(5) 0.0263(4) 0.0062(4) -0.0060(3) 0.0031(4)
    O1B 0.0302(7) 0.0107(6) 0.0351(7) 0.000 -0.0093(6) 0.000
    N1B 0.0177(4) 0.0112(5) 0.0280(5) -0.0008(4) -0.0017(4) 0.0004(4)
    C1B 0.0194(5) 0.0172(6) 0.0235(6) -0.0020(5) 0.0031(4) -0.0001(5)
    C2B 0.0275(6) 0.0165(6) 0.0200(5) -0.0009(5) 0.0029(4) 0.0015(5)
    C3B 0.0216(5) 0.0203(6) 0.0201(5) 0.0039(5) -0.0024(4) -0.0008(5)
    C4B 0.0168(5) 0.0223(7) 0.0244(6) -0.0004(5) 0.0011(4) -0.0012(5)
    C5B 0.0184(5) 0.0180(6) 0.0218(5) -0.0010(5) 0.0022(4) 0.0007(5)
    C6B 0.0171(5) 0.0123(6) 0.0213(5) 0.0007(4) 0.0010(4) -0.0016(4)
    C7B 0.0170(7) 0.0136(8) 0.0234(8) 0.000 0.0005(6) 0.000
_geom_special_details
;
All esds (except the esd in the dihedral angle between two l.s. planes) are
estimated using the full covariance matrix. The cell esds are taken into
account individually in the estimation of esds in distances, angles and
torsion angles; correlations between esds in cell parameters are only used
when they are defined by crystal symmetry. An approximate (isotropic)
treatment of cell esds is used for estimating esds involving l.s. planes.
;
loop_
    _geom_bond_atom_site_label_1
    _geom_bond_atom_site_label_2
    _geom_bond_site_symmetry_2
    _geom_bond_distance
    _geom_bond_publ_flag
    F1A C3A . 1.3601(13) ?
    O1A C7A . 1.2412(15) ?
    N1A C7A . 1.3606(15) ?
    N1A C6A . 1.4190(15) ?
    N1A H1NA . 0.83(2) ?
    N2A C7A . 1.3602(15) ?
    N2A C8A . 1.4223(15) ?
    N2A H2NA . 0.85(2) ?
    C1A C2A . 1.3886(16) ?
    C1A C6A . 1.3948(17) ?
    C1A H1AA . 0.9300 ?
    C2A C3A . 1.3805(18) ?
    C2A H2AA . 0.9300 ?
    C3A C4A . 1.3799(18) ?
    C4A C5A . 1.3941(16) ?
    C4A H4AA . 0.9300 ?
    C5A C6A . 1.3937(16) ?
    C5A H5AA . 0.9300 ?
    C8A C9A . 1.3888(18) ?
    C8A C13A . 1.3935(16) ?
    C9A C10A . 1.3929(17) ?
    C9A H9AA . 0.9300 ?
    C10A C11A . 1.3824(18) ?
    C10A H10A . 0.9300 ?
    C11A F2A . 1.3611(14) ?
    C11A C12A . 1.371(2) ?
    C12A C13A . 1.3925(17) ?
    C12A H12A . 0.9300 ?
    C13A H13A . 0.9300 ?
    F1B C3B . 1.3589(15) ?
    O1B C7B . 1.244(2) ?
    N1B C7B . 1.3593(15) ?
    N1B C6B . 1.4173(16) ?
    N1B H1NB . 0.88(3) ?
    C1B C2B . 1.3902(18) ?
    C1B C6B . 1.3921(18) ?
    C1B H1BA . 0.9300 ?
    C2B C3B . 1.3798(19) ?
    C2B H2BA . 0.9300 ?
    C3B C4B . 1.376(2) ?
    C4B C5B . 1.3916(18) ?
    C4B H4BA . 0.9300 ?
    C5B C6B . 1.3942(17) ?
    C5B H5BA . 0.9300 ?
    C7B N1B 2_556 1.3593(15) ?
loop_
    _geom_angle_atom_site_label_1
    _geom_angle_atom_site_label_2
    _geom_angle_atom_site_label_3
    _geom_angle_site_symmetry_1
    _geom_angle_site_symmetry_3
    _geom_angle
    _geom_angle_publ_flag
    C7A N1A C6A . . 123.39(11) ?
    C7A N1A H1NA . . 118.3(13) ?
    C6A N1A H1NA . . 118.3(13) ?
    C7A N2A C8A . . 123.17(11) ?
    C7A N2A H2NA . . 118.4(11) ?
    C8A N2A H2NA . . 118.4(11) ?
    C2A C1A C6A . . 120.49(11) ?
    C2A C1A H1AA . . 119.8 ?
    C6A C1A H1AA . . 119.8 ?
    C3A C2A C1A . . 118.30(11) ?
    C3A C2A H2AA . . 120.8 ?
    C1A C2A H2AA . . 120.8 ?
    F1A C3A C4A . . 118.63(11) ?
    F1A C3A C2A . . 118.60(11) ?
    C4A C3A C2A . . 122.77(11) ?
    C3A C4A C5A . . 118.48(11) ?
    C3A C4A H4AA . . 120.8 ?
    C5A C4A H4AA . . 120.8 ?
    C6A C5A C4A . . 120.08(12) ?
    C6A C5A H5AA . . 120.0 ?
    C4A C5A H5AA . . 120.0 ?
    C5A C6A C1A . . 119.84(11) ?
    C5A C6A N1A . . 118.94(11) ?
    C1A C6A N1A . . 121.14(10) ?
    O1A C7A N2A . . 122.47(11) ?
    O1A C7A N1A . . 122.79(11) ?
    N2A C7A N1A . . 114.74(11) ?
    C9A C8A C13A . . 120.06(11) ?
    C9A C8A N2A . . 121.00(10) ?
    C13A C8A N2A . . 118.90(11) ?
    C8A C9A C10A . . 120.28(11) ?
    C8A C9A H9AA . . 119.9 ?
    C10A C9A H9AA . . 119.9 ?
    C11A C10A C9A . . 118.08(12) ?
    C11A C10A H10A . . 121.0 ?
    C9A C10A H10A . . 121.0 ?
    F2A C11A C12A . . 118.92(12) ?
    F2A C11A C10A . . 118.03(12) ?
    C12A C11A C10A . . 123.05(12) ?
    C11A C12A C13A . . 118.42(12) ?
    C11A C12A H12A . . 120.8 ?
    C13A C12A H12A . . 120.8 ?
    C12A C13A C8A . . 120.09(12) ?
    C12A C13A H13A . . 120.0 ?
    C8A C13A H13A . . 120.0 ?
    C7B N1B C6B . . 123.66(12) ?
    C7B N1B H1NB . . 116.0(14) ?
    C6B N1B H1NB . . 120.2(14) ?
    C2B C1B C6B . . 120.46(11) ?
    C2B C1B H1BA . . 119.8 ?
    C6B C1B H1BA . . 119.8 ?
    C3B C2B C1B . . 118.17(13) ?
    C3B C2B H2BA . . 120.9 ?
    C1B C2B H2BA . . 120.9 ?
    F1B C3B C4B . . 118.73(12) ?
    F1B C3B C2B . . 118.40(13) ?
    C4B C3B C2B . . 122.87(12) ?
    C3B C4B C5B . . 118.59(12) ?
    C3B C4B H4BA . . 120.7 ?
    C5B C4B H4BA . . 120.7 ?
    C4B C5B C6B . . 120.01(13) ?
    C4B C5B H5BA . . 120.0 ?
    C6B C5B H5BA . . 120.0 ?
    C1B C6B C5B . . 119.87(12) ?
    C1B C6B N1B . . 120.79(11) ?
    C5B C6B N1B . . 119.26(12) ?
    O1B C7B N1B . 2_556 122.63(9) ?
    O1B C7B N1B . . 122.63(8) ?
    N1B C7B N1B 2_556 . 114.74(17) ?
loop_
    _geom_hbond_atom_site_label_D
    _geom_hbond_atom_site_label_H
    _geom_hbond_atom_site_label_A
    _geom_hbond_site_symmetry_A
    _geom_hbond_distance_DH
    _geom_hbond_distance_HA
    _geom_hbond_distance_DA
    _geom_hbond_angle_DHA
    _geom_hbond_publ_flag
    N1A H1NA O1A 1_565 0.83(2) 2.08(2) 2.8331(13) 151.7(18) yes
    N1B H1NB O1B 1_565 0.89(3) 2.02(3) 2.8392(18) 153.3(19) yes
    N2A H2NA O1A 1_565 0.855(18) 2.080(17) 2.8547(16) 150.5(13) yes
