# Supplementary material for: N,N′-Bis(4-fluoro­phen­yl)urea
Source: Acta Crystallogr Sect E Struct Rep Online. 2010 May 12;66(Pt 6):o1319. doi: 10.1107/S1600536810016399 (PMC2979587; doi:10.1107/S1600536810016399)
Supplement: Supplementary file 2 [file e-66-o1319-Isup2.hkl]

# 
# h,k,l, Fc-squared, Fo-squared, sigma(Fo-squared) and status flag 
# 
data_I
_shelx_title ' ss101m in C2/c (100K)' 
_shelx_refln_list_code          4 
_shelx_F_calc_maximum      331.38 
_exptl_crystal_F_000      1536.00 
_reflns_d_resolution_high  0.6574 
 
loop_ 
 _symmetry_equiv_pos_as_xyz 
 'x, y, z' 
 '-x, y, -z+1/2' 
 'x+1/2, y+1/2, z' 
 '-x+1/2, y+1/2, -z+1/2' 
 '-x, -y, -z' 
 'x, -y, z-1/2' 
 '-x+1/2, -y+1/2, -z' 
 'x+1/2, -y+1/2, z-1/2' 
 
_cell_length_a    67.5412 
_cell_length_b     4.5750 
_cell_length_c    10.7098 
_cell_angle_alpha  90.000 
_cell_angle_beta   95.969 
_cell_angle_gamma  90.000 
 
_shelx_F_squared_multiplier     1.000 
 
loop_ 
 _refln_index_h 
 _refln_index_k 
 _refln_index_l 
 _refln_F_squared_calc 
 _refln_F_squared_meas 
 _refln_F_squared_sigma 
 _refln_observed_status 
   6   0   0     2481.80     2549.90    101.59 o 
   8   0   0      498.38      518.02     27.70 o 
  10   0   0       32.34       31.46      6.00 o 
  12   0   0      502.97      519.59     27.15 o 
  14   0   0      889.71      844.67     32.99 o 
  16   0   0      619.08      606.48     26.99 o 
  18   0   0     7953.62     8683.51    250.48 o 
  20   0   0      780.19      800.75     35.16 o 
  22   0   0     3183.96     3332.61    107.07 o 
  24   0   0      638.56      542.27     27.45 o 
  26   0   0     3694.84     3960.51     96.55 o 
  28   0   0     2866.61     3037.86     68.60 o 
  30   0   0     8637.45     9322.94    188.98 o 
  32   0   0       11.06       33.17      6.41 o 
  34   0   0      338.25      290.75     16.80 o 
  36   0   0      606.53     1003.51     40.45 o 
  38   0   0     3517.67     3388.67     70.00 o 
  40   0   0     5996.40     5927.62    113.86 o 
  42   0   0      861.62      694.77     26.11 o 
  44   0   0     1242.34     1248.95     34.28 o 
  46   0   0      511.64      474.75     93.42 o 
  48   0   0       99.88       65.57     52.70 o 
  50   0   0        2.93       -3.24      3.94 o 
  52   0   0        9.18       -0.44      5.38 o 
  54   0   0     2077.89     2130.83     60.40 o 
  56   0   0       30.92       35.83     12.00 o 
  58   0   0      246.20      202.27     24.49 o 
  60   0   0       15.19       18.00     10.37 o 
  62   0   0        0.49       -8.67      8.67 o 
  64   0   0        0.08       52.74     14.02 o 
  66   0   0    10035.89     9706.90    242.77 o 
  68   0   0     1526.22     1536.45     58.78 o 
  70   0   0     1735.18     1715.73     79.41 o 
  72   0   0     1139.96     1077.52     49.97 o 
  74   0   0       25.07       41.68     15.18 o 
  76   0   0      260.21      320.44     29.99 o 
  78   0   0     3712.14     3785.10    115.34 o 
  80   0   0      318.47      372.66     33.18 o 
  82   0   0     1007.30     1135.32     78.97 o 
  84   0   0     3419.27     3659.42    114.15 o 
  86   0   0      185.24      224.77     37.45 o 
  88   0   0     1030.05     1130.21    104.85 o 
  90   0   0      148.23      240.80     34.80 o 
  92   0   0       74.26       45.15     19.52 o 
  94   0   0       12.92       -3.93     15.01 o 
  96   0   0      131.19      101.09     22.61 o 
  98   0   0      149.90      183.23     29.62 o 
 100   0   0       67.04      170.62     26.58 o 
 102   0   0      213.78      211.71     38.32 o 
   1   1   0     4543.63     4371.59     97.37 o 
   3   1   0     1798.09     2026.60     57.77 o 
   5   1   0    20996.73    21001.98    495.16 o 
   7   1   0     5399.69     5284.63    133.65 o 
   9   1   0    14097.17    14065.05    229.37 o 
  11   1   0     2882.77     2760.16     45.93 o 
  13   1   0    21798.46    23340.42    405.40 o 
  15   1   0    22470.65    23949.23    692.22 o 
  19   1   0     3189.79     3163.39     84.59 o 
  21   1   0     1189.21     1165.93     39.48 o 
  23   1   0     7403.13     8171.59    199.57 o 
  25   1   0     1709.80     1781.11     67.79 o 
  27   1   0     3464.18     2807.87     80.27 o 
  29   1   0    16206.04    16642.78    476.84 o 
  31   1   0     2344.25     2367.09     87.78 o 
  33   1   0     2201.30     2623.54     48.57 o 
  35   1   0     2322.04     2550.30     48.04 o 
  37   1   0       21.91       21.35      4.27 o 
  39   1   0     2168.28     2291.76     40.17 o 
  41   1   0     2678.72     2942.66     49.79 o 
  43   1   0      791.97      887.20     23.55 o 
  45   1   0      884.32      915.96     40.07 o 
  47   1   0       23.12        8.42      5.07 o 
  49   1   0      779.36      775.90     39.61 o 
  51   1   0     6647.17     6523.60    108.26 o 
  53   1   0    24244.69    23281.08    349.32 o 
  55   1   0      380.73      341.93     16.15 o 
  57   1   0     1149.10     1263.69     31.70 o 
  59   1   0     7655.59     7217.91    120.49 o 
  61   1   0       64.01       75.21      9.31 o 
  63   1   0      174.38      163.52     20.02 o 
  65   1   0     2957.19     2704.79     55.67 o 
  67   1   0     2245.70     2113.75     43.87 o 
  69   1   0       33.12       45.75     10.30 o 
  71   1   0      312.85      300.42     19.89 o 
  73   1   0        0.84       -4.89      6.49 o 
  75   1   0        2.11        2.39      8.13 o 
  77   1   0      398.09      392.79     32.27 o 
  79   1   0     1241.82     1208.29     67.35 o 
  81   1   0        0.82       18.23     13.90 o 
  83   1   0       92.27       74.22     18.00 o 
  85   1   0       10.07       -2.80     13.04 o 
  87   1   0       18.67       17.59     15.52 o 
  89   1   0        4.28        4.76     14.62 o 
  91   1   0       25.15       18.16     15.73 o 
  93   1   0        0.46      -12.64     14.44 o 
  95   1   0        5.05        6.72     16.94 o 
  97   1   0       16.12       36.44     18.56 o 
  99   1   0       61.41       26.58     19.83 o 
 101   1   0        0.02        3.51     18.89 o 
   2   2   0     8354.27     7381.81    331.17 o 
   4   2   0      675.99      127.26     26.58 o 
   6   2   0      305.67       62.30     33.37 o 
   8   2   0      923.23      771.42     37.55 o 
  10   2   0      319.79      437.90     30.08 o 
  12   2   0     3162.81     3500.99    125.79 o 
  14   2   0     6059.80     6317.88    168.76 o 
  16   2   0       69.13       47.55      9.55 o 
  18   2   0      217.00      184.51     13.64 o 
  20   2   0       97.42       69.94      7.49 o 
  22   2   0       29.85       21.41      5.98 o 
  24   2   0     2088.35     2268.17     51.36 o 
  26   2   0      156.95      161.91     12.66 o 
  28   2   0      860.97      880.91     54.46 o 
  30   2   0       14.52       84.28     19.60 o 
  32   2   0     5939.06     6002.93    159.71 o 
  34   2   0      203.31      201.99     22.10 o 
  36   2   0     3557.83     3818.47    111.85 o 
  38   2   0     2428.55     2381.98     79.38 o 
  40   2   0     1659.22     1548.85     63.42 o 
  42   2   0      775.71      745.37     28.64 o 
  44   2   0     1440.70     1470.06     41.90 o 
  46   2   0       40.72       37.75      9.91 o 
  48   2   0     2198.48     2238.51     57.58 o 
  50   2   0      228.02      204.43     18.69 o 
  52   2   0      593.52      502.02     27.95 o 
  54   2   0      419.03      423.40     26.20 o 
  56   2   0     2863.91     2785.11     70.98 o 
  58   2   0        8.46       16.16     14.73 o 
  60   2   0      972.77      987.47     55.83 o 
  62   2   0     3419.36     3122.45     79.73 o 
  64   2   0      729.95      648.47     35.66 o 
  66   2   0     1312.66     1150.75     46.25 o 
  68   2   0      947.28      940.08     44.75 o 
  70   2   0       33.82       32.19     12.70 o 
  72   2   0       12.98        9.00     11.31 o 
  74   2   0       33.41       54.27     15.37 o 
  76   2   0       21.72       22.84     13.29 o 
  78   2   0      196.65      214.10     24.40 o 
  80   2   0      156.76      205.54     22.54 o 
  82   2   0       73.93       74.00     16.35 o 
  84   2   0      199.36      164.18     21.30 o 
  86   2   0      433.61      415.87     32.09 o 
  88   2   0     1169.54     1224.81     56.56 o 
  90   2   0        0.55      -14.65     14.65 o 
  92   2   0       65.59       33.87     18.88 o 
  94   2   0      974.32      949.14     63.84 o 
  96   2   0      236.67      275.58     52.70 o 
   1   3   0     1258.33     1338.86     50.73 o 
   3   3   0     4172.32     4647.79    120.54 o 
   5   3   0     1095.77     1265.09     48.88 o 
   7   3   0       52.62       51.40     14.18 o 
   9   3   0     2610.00     2793.22     82.29 o 
  11   3   0      240.18      254.52     24.98 o 
  13   3   0       18.99       28.54     11.40 o 
  15   3   0     6327.46     6042.51    148.84 o 
  17   3   0       15.43       17.05     11.10 o 
  19   3   0        0.81        9.19      4.69 o 
  21   3   0      668.25      638.40     22.87 o 
  23   3   0     1598.78     1584.48     37.66 o 
  25   3   0     1747.01     1868.06     53.02 o 
  27   3   0    17445.81    18041.46    368.83 o 
  29   3   0       37.63       42.61     11.61 o 
  31   3   0     1083.90     1218.57     43.50 o 
  33   3   0     3660.97     3546.82    108.87 o 
  35   3   0      813.15      755.98     46.78 o 
  37   3   0     2781.28     3053.22    105.82 o 
  39   3   0     8377.89     8267.67    220.64 o 
  41   3   0     4329.94     4188.54    165.67 o 
  43   3   0     2339.61     2265.85     83.37 o 
  45   3   0       81.47       72.75     25.48 o 
  47   3   0       38.89       53.85     17.74 o 
  49   3   0        4.72      -11.28     12.82 o 
  51   3   0      178.92      156.65     26.35 o 
  53   3   0       84.90       68.53     22.36 o 
  55   3   0       79.24       67.90     21.13 o 
  57   3   0      366.25      457.52     43.46 o 
  59   3   0       42.60       36.82     18.63 o 
  61   3   0       27.47       24.00     18.28 o 
  63   3   0      202.93       84.16     23.82 o 
  65   3   0       68.64       82.67     25.43 o 
  67   3   0      327.79      238.17     40.42 o 
  69   3   0      458.91      470.99     58.43 o 
  71   3   0        8.53        1.56     22.96 o 
  73   3   0        0.01       21.95     25.89 o 
  75   3   0      126.19      169.18     28.97 o 
  77   3   0        4.38        9.68     15.06 o 
  79   3   0       64.02       85.92     20.54 o 
  81   3   0      143.84      138.84     27.92 o 
  83   3   0      242.35      260.17     33.79 o 
  85   3   0      235.44      218.36     29.89 o 
  87   3   0      902.47     1010.44    103.30 o 
  89   3   0       53.00       70.31     20.17 o 
  91   3   0      296.87      304.58     36.37 o 
   0   4   0       18.85       32.09     20.30 o 
   2   4   0        6.53       13.36     13.11 o 
   4   4   0       26.71       16.30     14.08 o 
   6   4   0        2.77       -8.61     12.85 o 
   8   4   0      101.63       95.19     19.86 o 
  10   4   0     1256.85     1239.28     53.16 o 
  12   4   0     1847.72     1944.61     63.34 o 
  14   4   0     4091.54     3946.54    102.10 o 
  16   4   0        4.44        6.64     12.44 o 
  18   4   0      127.05      127.73     19.70 o 
  20   4   0      140.20      144.14     11.78 o 
  22   4   0      164.52      208.53     14.83 o 
  24   4   0       57.02       53.34     11.77 o 
  26   4   0     2914.80     3087.01     75.26 o 
  28   4   0     2144.57     2258.21     68.29 o 
  30   4   0        9.91       22.92     12.20 o 
  32   4   0     7626.49     7818.55    178.27 o 
  34   4   0     1870.24     1930.83     75.66 o 
  36   4   0        5.23       10.24     15.66 o 
  38   4   0      536.94      472.41     40.83 o 
  40   4   0     1560.91     1381.67     83.10 o 
  42   4   0      603.33      552.73     53.83 o 
  44   4   0       41.43       75.28     26.26 o 
  46   4   0       88.50       63.90     24.00 o 
  48   4   0       64.53       86.94     27.56 o 
  50   4   0      216.29      257.54     40.35 o 
  52   4   0      119.77      132.65     38.28 o 
  54   4   0      319.03      338.42     61.40 o 
  56   4   0     4009.77     4063.28    168.19 o 
  58   4   0      509.70      527.02     60.39 o 
  60   4   0        0.81       -4.14     19.75 o 
  62   4   0        0.20        8.97     21.45 o 
  64   4   0       17.50       28.41     25.70 o 
  66   4   0       23.52       26.84     25.32 o 
  68   4   0      113.21      126.21     57.95 o 
  70   4   0       15.78        9.69     26.01 o 
  72   4   0        0.11      -17.86     23.02 o 
  74   4   0       42.70       64.71     32.37 o 
  76   4   0       35.52       29.42     40.87 o 
  78   4   0       24.23        8.98     28.85 o 
  80   4   0      103.85       71.21     35.35 o 
  82   4   0      463.30      681.26    116.51 o 
   1   5   0       17.16       13.55     18.17 o 
   3   5   0     1033.39      919.64     58.51 o 
   5   5   0        1.58      -13.47     13.47 o 
   7   5   0        4.36       -6.48     15.74 o 
   9   5   0     1293.08     1263.10     79.29 o 
  11   5   0        5.77        6.31     16.18 o 
  13   5   0      115.69      136.72     26.06 o 
  15   5   0      284.49      257.28     32.56 o 
  17   5   0      140.18       95.14     23.77 o 
  19   5   0       26.08       22.56     12.85 o 
  21   5   0      760.76      782.49     30.68 o 
  23   5   0     1028.86     1003.20     69.27 o 
  25   5   0      244.57      254.08     29.04 o 
  27   5   0     1016.48     1096.18     45.04 o 
  29   5   0      695.04      739.44     40.59 o 
  31   5   0        0.01       -6.40     13.06 o 
  33   5   0       15.68        4.57     17.06 o 
  35   5   0      637.92      743.75     91.21 o 
  37   5   0      118.42      128.73     27.70 o 
  39   5   0      601.08      648.05     53.24 o 
  41   5   0      824.63      895.13     63.28 o 
  43   5   0       23.49       26.18     21.21 o 
  45   5   0        0.40       23.92     23.56 o 
  47   5   0      406.28      408.87     51.55 o 
  49   5   0        9.36      -14.41     21.22 o 
  51   5   0       15.83       36.97     26.23 o 
  53   5   0      359.36      357.50     51.49 o 
  55   5   0        3.74        1.65     23.04 o 
  57   5   0       60.18       44.23     42.76 o 
  59   5   0        9.99       42.35     28.71 o 
  61   5   0      350.23      389.34    106.90 o 
  63   5   0      633.06      689.75     73.80 o 
  65   5   0       37.79       81.45     50.43 o 
  67   5   0        1.36       45.56     49.52 o 
  69   5   0      248.27      240.21     74.68 o 
  71   5   0       10.05      -16.09     37.54 o 
  18   6   0      299.03      333.79     40.58 o 
  20   6   0       17.91       14.52     13.81 o 
  22   6   0      356.46      342.50     72.61 o 
  24   6   0       13.81       32.45     17.84 o 
  26   6   0        5.06        3.09     24.75 o 
  28   6   0     1176.24     1277.55     88.73 o 
  30   6   0     1046.41     1040.80     81.92 o 
  32   6   0      196.83      256.44     49.15 o 
  34   6   0       50.37       66.36     44.06 o 
  36   6   0        1.49       16.29     26.09 o 
  38   6   0        0.27       15.54     24.96 o 
  40   6   0       37.78       17.35     25.87 o 
  42   6   0       11.27       -3.81     23.59 o 
  44   6   0        0.25       11.00     27.67 o 
  46   6   0        4.35       18.70     44.27 o 
  48   6   0        0.06       15.23     43.51 o 
  50   6   0       58.02       88.50     59.31 o 
-101   1   1       31.81       40.06     20.25 o 
 -99   1   1      134.53      125.49     24.95 o 
 -97   1   1      323.49      373.61     36.58 o 
 -95   1   1      630.81      639.39     50.02 o 
 -93   1   1        0.01       -5.68     18.81 o 
 -91   1   1      143.69      144.40     23.66 o 
 -89   1   1      132.76      112.17     21.07 o 
 -87   1   1        0.11       11.75     13.37 o 
 -85   1   1      409.91      421.81     35.44 o 
 -83   1   1      239.71      217.81     41.52 o 
 -81   1   1      115.56      166.65     24.70 o 
 -79   1   1      351.92      380.86     34.91 o 
 -77   1   1      721.26      692.52     32.68 o 
 -75   1   1        9.13       29.50     10.33 o 
 -73   1   1      261.99      259.48     17.01 o 
 -71   1   1       73.92       74.22     10.44 o 
 -69   1   1     1161.51     1045.65     30.84 o 
 -67   1   1      900.51      893.46     27.08 o 
 -65   1   1      205.20      182.34     12.66 o 
 -63   1   1       87.88       94.92      9.56 o 
 -61   1   1      198.45      232.87     15.96 o 
 -59   1   1     3126.98     2901.86     53.36 o 
 -57   1   1     2888.67     2864.99     52.23 o 
 -55   1   1      187.80      217.70     13.15 o 
 -53   1   1       13.18       -3.98      5.43 o 
 -51   1   1      161.09      152.78     18.22 o 
 -49   1   1     1345.13     1378.84     33.06 o 
 -47   1   1     2512.31     2670.70     53.44 o 
 -45   1   1      237.96      217.21     11.95 o 
 -43   1   1      813.16      987.09     26.27 o 
 -41   1   1       81.57       63.87      6.31 o 
 -39   1   1     1095.62     1325.66     26.59 o 
 -37   1   1     1598.27     1933.13     34.72 o 
 -35   1   1     9481.03    10298.94    157.41 o 
 -33   1   1       66.91       51.72      6.13 o 
 -31   1   1      477.87      524.69     48.44 o 
 -29   1   1     9424.83    10044.30    246.27 o 
 -27   1   1     3428.04     3483.44     96.65 o 
 -25   1   1     8680.60     8947.98    219.13 o 
 -23   1   1      310.64      307.87     30.71 o 
 -21   1   1     3719.96     3874.02    122.93 o 
 -19   1   1     3649.19     3570.48     94.52 o 
 -17   1   1     1045.07     1181.18     49.67 o 
 -15   1   1     1452.50     1473.71     57.22 o 
 -13   1   1      222.96      182.81     13.47 o 
 -11   1   1     1282.20     1263.87     31.48 o 
  -9   1   1    15218.67    16264.25    319.50 o 
  -7   1   1    33697.61    35170.89    695.57 o 
  -5   1   1      158.74      201.23     14.44 o 
  -3   1   1     2669.46     2993.93     61.64 o 
  -1   1   1     3115.10     3181.22     73.14 o 
   1   1   1    12470.84    13455.88    278.30 o 
   3   1   1    96789.63    98532.87   2790.44 o 
   5   1   1    13902.65    14347.09    254.69 o 
   7   1   1    32832.24    32564.96   1008.96 o 
   9   1   1      695.57      718.06     44.01 o 
  11   1   1     7092.57     7360.04    169.28 o 
  15   1   1        2.64       -1.19      3.80 o 
  17   1   1     3199.02     1714.91     82.31 o 
  19   1   1     3903.55     4008.74    100.10 o 
  21   1   1     2781.60     2846.09     75.43 o 
  23   1   1       48.87       35.38     15.25 o 
  25   1   1     8165.29     8384.98    205.36 o 
  27   1   1     4159.42     4465.92    145.22 o 
  29   1   1     4465.69     4979.58    160.71 o 
  31   1   1     1651.63     1795.85     36.92 o 
  33   1   1      149.44      198.70      9.31 o 
  35   1   1     4186.06     4374.40     67.85 o 
  37   1   1     4468.51     4959.46     76.36 o 
  39   1   1      462.56      659.61     17.71 o 
  41   1   1        0.32        2.06      3.80 o 
  43   1   1     1717.35     1695.48     35.03 o 
  45   1   1       25.35       29.79      6.70 o 
  47   1   1     1435.89     1523.44     33.30 o 
  49   1   1     2538.34     2467.21     48.43 o 
  51   1   1      618.15      665.56     21.69 o 
  53   1   1      433.54      510.16     20.58 o 
  55   1   1     1487.64     1296.59     36.92 o 
  57   1   1      580.33      493.47     20.37 o 
  59   1   1      193.95      205.67     13.62 o 
  61   1   1        8.45       11.35      6.74 o 
  63   1   1     1212.38     1269.24     42.00 o 
  65   1   1        0.00       12.44      7.13 o 
  67   1   1     3159.18     2904.88     59.43 o 
  69   1   1      715.07      762.12     27.56 o 
  71   1   1       58.34       59.83     10.26 o 
  73   1   1      103.30       98.48     11.00 o 
  75   1   1       19.29       24.88     11.82 o 
  77   1   1      795.08      787.12     39.66 o 
  79   1   1       45.21       81.66     15.22 o 
  81   1   1      147.69      159.29     19.72 o 
  83   1   1       48.47       42.20     16.50 o 
  85   1   1       11.23       27.96     14.48 o 
  87   1   1       76.52       40.56     16.14 o 
  89   1   1       20.17        7.93     20.57 o 
  91   1   1       14.16       23.67     16.07 o 
  93   1   1       75.66       50.34     18.32 o 
  95   1   1        1.60        0.49     14.96 o 
  97   1   1      207.17      171.58     32.33 o 
  99   1   1       41.67       23.53     18.75 o 
 -98   2   1       55.13       37.33     23.07 o 
 -96   2   1      229.87      240.62     36.14 o 
 -94   2   1      198.29      146.56     26.78 o 
 -92   2   1      134.56      148.95     25.50 o 
 -90   2   1      445.34      432.93     39.04 o 
 -88   2   1       53.53       60.65     21.95 o 
 -86   2   1       41.29       59.05     19.41 o 
 -84   2   1      249.63      322.23     33.75 o 
 -82   2   1      208.21      270.14     25.99 o 
 -80   2   1       24.74       62.36     14.74 o 
 -78   2   1       20.18       40.12     13.30 o 
 -76   2   1       54.28       63.77     16.40 o 
 -74   2   1       38.99       23.15     12.35 o 
 -72   2   1       27.81       21.12     12.06 o 
 -70   2   1        0.01       -5.36     10.46 o 
 -68   2   1       83.80       78.48     15.79 o 
 -66   2   1      231.01      173.24     20.32 o 
 -64   2   1      968.72     1014.15     42.21 o 
 -62   2   1     2212.63     2061.72     59.88 o 
 -60   2   1      405.92      460.84     29.04 o 
 -58   2   1     1192.75     1047.43     54.13 o 
 -56   2   1     1970.39     1839.02     56.95 o 
 -54   2   1     1841.71     2032.35     56.54 o 
 -52   2   1      273.70      316.89     22.26 o 
 -50   2   1     2455.99     2289.79     59.42 o 
 -48   2   1       77.82       83.85     13.11 o 
 -46   2   1     2262.70     2194.39     75.00 o 
 -44   2   1     2801.66     2651.04     81.97 o 
 -42   2   1      132.86      122.71     13.18 o 
 -40   2   1     4961.79     5217.08    122.44 o 
 -38   2   1       46.87       51.95     14.40 o 
 -36   2   1        5.97        3.26      9.49 o 
 -34   2   1        5.99       18.86     11.00 o 
 -32   2   1      310.94      306.53     31.91 o 
 -30   2   1       82.38       34.17     18.39 o 
 -28   2   1     1612.81     1781.61     78.63 o 
 -26   2   1      945.25      817.76     30.01 o 
 -24   2   1      102.67      118.11     12.96 o 
 -22   2   1      665.45      675.26     29.52 o 
 -20   2   1     1246.41     1104.07     42.40 o 
 -18   2   1     1512.01     1467.18     34.07 o 
 -16   2   1        1.56        0.88      3.52 o 
 -14   2   1      278.31      276.31     29.51 o 
 -12   2   1       33.40        4.73      6.84 o 
  -8   2   1     3181.09     3207.97    176.81 o 
  -6   2   1     8792.65     9120.07    201.67 o 
  -4   2   1     7909.88     8873.15    196.75 o 
  -2   2   1     3993.49     4577.72    110.35 o 
   0   2   1      284.76      273.45     20.72 o 
   2   2   1     5720.28     6071.03    140.57 o 
   4   2   1      558.77      871.07     34.66 o 
   6   2   1     5270.44     5591.41    130.83 o 
   8   2   1      933.27      994.06     44.62 o 
  10   2   1     5044.01     5665.84    153.45 o 
  12   2   1     3939.05     4451.33    101.66 o 
  14   2   1     7065.88     8018.04    151.02 o 
  16   2   1     2540.27     2649.77     48.52 o 
  18   2   1     3729.31     4009.38     69.70 o 
  20   2   1     3721.52     4006.93     70.46 o 
  22   2   1      210.57      272.26     15.95 o 
  24   2   1     1471.53     1637.60     41.78 o 
  26   2   1     4292.97     4973.77    113.04 o 
  28   2   1     6229.90     6306.90    208.92 o 
  30   2   1    10458.27    10624.20    740.27 o 
  32   2   1     2193.55     2280.29     67.61 o 
  34   2   1      890.12      782.78    104.69 o 
  36   2   1      910.44      943.50     60.04 o 
  38   2   1        0.74        4.88      6.94 o 
  40   2   1      241.07      224.96     18.38 o 
  42   2   1      893.53      956.96     35.73 o 
  44   2   1        8.10       16.65      7.91 o 
  46   2   1      253.22      265.50     23.60 o 
  48   2   1        2.11       -1.50      7.89 o 
  50   2   1      882.61      940.65     36.22 o 
  52   2   1     1917.84     1815.57     51.45 o 
  54   2   1     6370.27     6151.60    129.65 o 
  56   2   1     1147.83     1109.93     60.33 o 
  58   2   1      862.28      837.10     38.79 o 
  60   2   1       35.92       26.74     11.26 o 
  62   2   1     1544.84     1427.36     49.90 o 
  64   2   1     2865.51     2740.19     77.95 o 
  66   2   1     1194.30     1064.69     67.06 o 
  68   2   1      193.71      181.03     20.82 o 
  70   2   1      110.95       70.05     15.95 o 
  72   2   1        4.68        5.46     11.78 o 
  74   2   1        3.36        1.56     12.13 o 
  76   2   1      381.80      399.98     41.17 o 
  78   2   1       25.41       15.87     15.13 o 
  80   2   1       81.11       38.68     16.18 o 
  82   2   1      417.23      360.35     52.87 o 
  84   2   1        8.90       13.59     15.86 o 
  86   2   1      736.57      756.66     46.59 o 
  88   2   1        5.43        8.25     14.33 o 
  90   2   1      336.48      322.35     37.46 o 
  92   2   1        0.09       -9.16     14.56 o 
  94   2   1      473.97      454.47     48.67 o 
  96   2   1        0.43       -1.81     18.22 o 
 -91   3   1       30.88       44.95     20.44 o 
 -89   3   1      316.49      361.69     35.44 o 
 -87   3   1      302.39      320.40     33.09 o 
 -85   3   1        0.24       -8.57     14.51 o 
 -83   3   1      148.01      167.36     22.94 o 
 -81   3   1        0.34      -12.32     15.16 o 
 -79   3   1       56.97       60.93     17.40 o 
 -77   3   1      229.27      262.48     42.46 o 
 -75   3   1       11.24       53.48     24.73 o 
 -73   3   1        1.24      -18.24     18.24 o 
 -71   3   1      115.80       75.31     32.68 o 
 -69   3   1       59.61       34.11     21.58 o 
 -67   3   1        1.35       24.84     24.18 o 
 -65   3   1      596.51      549.73     50.83 o 
 -63   3   1        2.79        0.58     17.07 o 
 -61   3   1      488.33      360.86     66.55 o 
 -59   3   1       25.30       12.12     17.87 o 
 -57   3   1       20.65       12.37     17.23 o 
 -55   3   1       83.38       65.07     24.22 o 
 -53   3   1        0.20       -9.24     15.91 o 
 -51   3   1      163.28      160.58     27.05 o 
 -49   3   1      193.73      154.50     25.30 o 
 -47   3   1      862.78      743.86     55.02 o 
 -45   3   1      757.66      642.46     46.69 o 
 -43   3   1      331.98      300.66     37.23 o 
 -41   3   1      581.08      458.55     38.22 o 
 -39   3   1     1167.23     1029.41     54.55 o 
 -37   3   1      690.39      733.39     46.79 o 
 -35   3   1     4966.89     4731.58    137.89 o 
 -33   3   1     5157.98     5020.29    143.35 o 
 -31   3   1     1096.38     1158.82     52.11 o 
 -29   3   1      528.08      403.59     31.71 o 
 -27   3   1        0.13       -2.56      9.82 o 
 -25   3   1      851.77      875.68     34.07 o 
 -23   3   1      175.37      168.13     12.84 o 
 -21   3   1      798.21      837.08     49.96 o 
 -19   3   1       84.51       70.12      7.97 o 
 -17   3   1      426.86      590.66     33.85 o 
 -15   3   1       19.39       31.10     10.63 o 
 -13   3   1      509.60      551.00     31.29 o 
 -11   3   1      226.82      302.44     24.66 o 
  -9   3   1      244.00      246.59     20.95 o 
  -7   3   1       43.42       20.90     12.19 o 
  -5   3   1     2676.55     3065.13     87.67 o 
  -3   3   1      281.37      357.24     35.42 o 
  -1   3   1     2126.62     2163.52     68.71 o 
   1   3   1     5157.39     6243.36    152.99 o 
   3   3   1     6495.81     7407.13    176.31 o 
   5   3   1        1.43        3.05     10.93 o 
   7   3   1     8533.91     9754.04    290.24 o 
   9   3   1      151.10      187.78     21.81 o 
  11   3   1      202.50      162.91     20.13 o 
  13   3   1       41.92       37.92     12.76 o 
  15   3   1      114.54      113.17     21.44 o 
  17   3   1       20.12       17.37      6.62 o 
  19   3   1     1076.22     1086.47     31.28 o 
  21   3   1       67.79       48.52      7.64 o 
  23   3   1      875.09      989.37     31.74 o 
  25   3   1     1895.30     1940.53     59.79 o 
  27   3   1     1096.50     1259.05     39.71 o 
  29   3   1      252.44      296.65     28.05 o 
  31   3   1       21.50       11.28     10.27 o 
  33   3   1      213.90      206.74     20.16 o 
  35   3   1     1108.46     1069.02     42.47 o 
  37   3   1      240.53      230.33     27.30 o 
  39   3   1      313.75      319.64     32.12 o 
  41   3   1      275.97      213.89     26.95 o 
  43   3   1      325.90      364.25     34.98 o 
  45   3   1      114.86      103.05     21.99 o 
  47   3   1      126.82      128.80     31.78 o 
  49   3   1        0.00       -5.95     13.03 o 
  51   3   1      475.26      390.78     38.75 o 
  53   3   1      482.89      494.78     44.25 o 
  55   3   1       13.60       19.92     21.36 o 
  57   3   1      211.46      233.32     39.68 o 
  59   3   1        2.86       12.12     22.28 o 
  61   3   1       43.51       67.11     27.12 o 
  63   3   1       49.99       90.10     29.90 o 
  65   3   1      932.47      856.53     78.22 o 
  67   3   1      588.71      606.27    142.90 o 
  69   3   1      509.73      443.52     58.45 o 
  71   3   1       95.74      130.52     36.53 o 
  73   3   1        3.07       -2.15     24.17 o 
  75   3   1      151.40      163.73     23.70 o 
  77   3   1        0.31      -14.31     14.31 o 
  79   3   1      469.17      442.94     54.03 o 
  81   3   1      416.40      530.34     42.17 o 
  83   3   1       59.00       34.78     19.93 o 
  85   3   1       16.23       11.72     19.09 o 
  87   3   1        1.99       13.45     19.52 o 
  89   3   1      316.39      298.64     38.22 o 
  91   3   1     1035.58     1065.29     81.54 o 
 -82   4   1      226.16      212.85     50.37 o 
 -80   4   1       58.23       15.46     29.80 o 
 -78   4   1       51.85       24.02     31.41 o 
 -76   4   1       12.53       17.48     29.30 o 
 -74   4   1      372.16      471.45     64.24 o 
 -72   4   1       23.89       57.54     30.74 o 
 -70   4   1      108.44      109.35     60.68 o 
 -68   4   1      317.97      305.40    155.97 o 
 -66   4   1       24.08       22.80     25.38 o 
 -64   4   1      148.45      151.36     73.18 o 
 -62   4   1      404.53      377.59     52.10 o 
 -60   4   1        1.61       11.71     23.18 o 
 -58   4   1        2.19        6.37     21.87 o 
 -56   4   1       66.80       58.46     26.39 o 
 -54   4   1       33.66       38.02     22.21 o 
 -52   4   1      147.99      175.84     39.19 o 
 -50   4   1     1163.50     1143.39     70.64 o 
 -48   4   1      182.43      165.07     28.68 o 
 -46   4   1       30.44       25.73     21.97 o 
 -44   4   1      526.79      649.58     53.68 o 
 -42   4   1      989.06     1036.85     63.83 o 
 -40   4   1      526.98      536.64     77.19 o 
 -38   4   1     3491.66     3464.80    115.78 o 
 -36   4   1      158.93      184.07     31.75 o 
 -34   4   1     1685.26     1721.00     70.85 o 
 -32   4   1    11254.64    11295.18    292.06 o 
 -30   4   1     2020.99     2078.56    117.58 o 
 -28   4   1       39.51       40.06     15.54 o 
 -26   4   1      404.92      397.94     31.52 o 
 -24   4   1        7.05        1.66      8.32 o 
 -22   4   1      405.29      491.70     27.92 o 
 -20   4   1      461.90      425.37     26.08 o 
 -18   4   1        0.34        3.69      8.28 o 
 -16   4   1        8.74        6.74     11.53 o 
 -14   4   1     1998.17     2093.07     65.90 o 
 -12   4   1      204.26      266.62     26.00 o 
 -10   4   1      191.29      243.18     24.15 o 
  -8   4   1     1625.18     1509.01     59.43 o 
  -6   4   1       84.24      101.76     17.55 o 
  -4   4   1      440.80      497.74     37.98 o 
  -2   4   1       21.25        4.12     12.84 o 
   0   4   1      253.57      241.56     27.41 o 
   2   4   1      123.75      106.04     22.66 o 
   4   4   1      807.75      676.05     44.52 o 
   6   4   1      223.33      198.01     25.21 o 
   8   4   1      696.21      717.12     46.09 o 
  10   4   1      388.09      317.83     31.73 o 
  12   4   1      407.07      474.05     37.54 o 
  14   4   1      215.45      264.07     25.68 o 
  16   4   1     1133.47     1142.80     53.75 o 
  18   4   1      104.08      104.61     12.88 o 
  20   4   1      121.52      114.38     11.79 o 
  22   4   1      689.52      797.07     45.25 o 
  24   4   1      365.23      390.06     23.24 o 
  26   4   1     1611.71     1827.91     53.13 o 
  28   4   1     2329.68     2474.61     72.22 o 
  30   4   1      833.24      768.23     41.25 o 
  32   4   1     1235.57     1386.51     91.11 o 
  34   4   1     3945.46     3953.37    117.10 o 
  36   4   1      533.13      592.47     42.62 o 
  38   4   1      836.36      899.22     49.41 o 
  40   4   1     2820.61     2716.47    117.57 o 
  42   4   1        9.33       31.70     21.11 o 
  44   4   1      103.19      129.65     30.52 o 
  46   4   1     1007.72      857.56     77.55 o 
  48   4   1       14.60        9.44     20.23 o 
  50   4   1      145.88      120.84     61.86 o 
  52   4   1      984.83     1070.43     83.09 o 
  54   4   1      626.63      608.27     63.78 o 
  56   4   1       17.78       20.27     23.66 o 
  58   4   1       51.95       78.24     35.06 o 
  60   4   1        1.01       13.08     28.76 o 
  62   4   1      252.00      293.35     47.93 o 
  64   4   1       76.13       27.55     26.46 o 
  66   4   1       23.25       -7.65     27.06 o 
  68   4   1      112.88      128.40     36.85 o 
  70   4   1      243.14      289.50     57.40 o 
  72   4   1       48.67       17.16     28.11 o 
  74   4   1      116.66      120.25     65.28 o 
  76   4   1       58.85       52.09     32.48 o 
  78   4   1      176.99      153.08     44.33 o 
  80   4   1      231.41      305.58     57.08 o 
 -71   5   1       27.35       -5.81     42.12 o 
 -69   5   1       21.27       88.95     53.99 o 
 -67   5   1        0.48       14.52     43.29 o 
 -65   5   1       85.62       60.73     31.36 o 
 -63   5   1      372.02      309.81     51.54 o 
 -61   5   1      232.30      291.27     58.28 o 
 -59   5   1        0.50       15.11     24.65 o 
 -57   5   1       46.00       51.90     46.13 o 
 -55   5   1       50.64       69.00     29.42 o 
 -53   5   1     1670.11     1576.50     97.68 o 
 -51   5   1       16.10       43.76     25.94 o 
 -49   5   1       73.01       99.13     31.29 o 
 -47   5   1      254.90      195.97     57.52 o 
 -45   5   1      204.51      206.84     34.05 o 
 -43   5   1      119.01      154.95     29.25 o 
 -41   5   1       85.98       79.29     24.57 o 
 -39   5   1     1325.27     1339.33    144.07 o 
 -37   5   1      172.34      212.46     31.96 o 
 -35   5   1      296.91      367.08     39.72 o 
 -33   5   1       44.81       55.96     20.43 o 
 -31   5   1        2.90       10.44     17.47 o 
 -29   5   1     5671.85     5355.53    163.05 o 
 -27   5   1       45.03       71.07     20.51 o 
 -25   5   1      278.42      306.25     31.88 o 
 -23   5   1      154.17      159.63     27.41 o 
 -21   5   1     1218.86     1271.54     71.89 o 
 -19   5   1        5.95       39.69     17.70 o 
 -17   5   1     1132.18     1206.66     70.97 o 
 -15   5   1       55.28       35.73     17.18 o 
 -13   5   1      200.52      223.73     26.91 o 
 -11   5   1      806.81      788.42     79.55 o 
  -9   5   1      124.17      138.71     25.19 o 
  -7   5   1        7.59       23.29     20.97 o 
  -5   5   1      835.92      875.96     66.52 o 
  -3   5   1       28.56       53.88     24.48 o 
  -1   5   1        5.86      -15.77     17.61 o 
   1   5   1      182.68      122.85     29.88 o 
   3   5   1        7.74       -4.23     19.11 o 
   5   5   1      164.87      133.83     30.43 o 
   7   5   1      117.21      145.09     31.06 o 
   9   5   1       34.73       22.69     17.94 o 
  11   5   1      623.14      676.45     51.30 o 
  13   5   1     1051.53      992.66     75.13 o 
  15   5   1     1603.18     1656.60     83.00 o 
  17   5   1       36.19       29.25     12.61 o 
  19   5   1      574.47      661.69     27.53 o 
  21   5   1     3852.61     3873.33    106.31 o 
  23   5   1      254.14      269.80     20.88 o 
  25   5   1      498.23      563.25     31.83 o 
  27   5   1     1793.35     1943.62     64.76 o 
  29   5   1      304.00      295.53     27.12 o 
  31   5   1     2331.31     2315.28     74.94 o 
  33   5   1      469.57      463.06     34.98 o 
  35   5   1      263.74      229.96     26.25 o 
  37   5   1      615.00      527.78     47.63 o 
  39   5   1      254.89      259.47     35.67 o 
  41   5   1       66.72       80.49     29.64 o 
  43   5   1      114.84      107.35     28.13 o 
  45   5   1       75.66       86.55     30.08 o 
  47   5   1        0.03       34.82     24.81 o 
  49   5   1     1590.67     1700.49    102.76 o 
  51   5   1       97.35       60.52     55.11 o 
  53   5   1      360.84      309.59     49.64 o 
  55   5   1       50.97       45.48     59.45 o 
  57   5   1      487.42      506.91     62.97 o 
  59   5   1      400.09      424.86     98.94 o 
  61   5   1      418.19      410.81     59.80 o 
  63   5   1      296.74      294.64     51.42 o 
  65   5   1       18.69       -0.59     39.77 o 
  67   5   1      153.54      136.07     60.63 o 
  69   5   1        5.02       -1.87     40.06 o 
 -50   6   1       77.97       51.10     69.04 o 
 -48   6   1        0.24       -5.97     58.39 o 
 -46   6   1        0.71      -10.40     55.42 o 
 -44   6   1      225.21      219.53     43.64 o 
 -42   6   1      159.74      149.44     38.61 o 
 -40   6   1      908.64      895.97     80.84 o 
 -38   6   1     1459.46     1334.04     89.10 o 
 -36   6   1        0.02       -0.44     25.18 o 
 -34   6   1        3.32       40.57     27.68 o 
 -32   6   1     1115.64     1104.87     83.36 o 
 -30   6   1     1210.99     1146.84    126.93 o 
 -28   6   1       86.66       76.70     29.23 o 
 -26   6   1      299.98      329.24     43.26 o 
 -24   6   1      407.15      324.78     72.79 o 
 -22   6   1      110.99      100.05     40.37 o 
 -20   6   1      389.03      473.29     75.50 o 
 -18   6   1       69.07      133.59     34.23 o 
 -16   6   1       95.72       90.52     33.88 o 
 -14   6   1       39.15        9.00     42.27 o 
 -12   6   1       48.15       91.78     55.72 o 
 -10   6   1      199.02      136.00     62.45 o 
  -8   6   1      933.26      780.98    125.13 o 
  -6   6   1      362.71      295.90     80.64 o 
  -4   6   1      520.15      391.92     91.20 o 
   0   6   1      408.69      329.91     84.54 o 
   2   6   1       27.88       14.69     43.32 o 
   4   6   1      596.72      502.93     99.84 o 
   6   6   1       16.76       -2.82     40.69 o 
   8   6   1      271.50      331.79     83.32 o 
  10   6   1        3.27       -4.75     42.52 o 
  12   6   1       23.93       36.25     47.87 o 
  14   6   1      373.04      315.71     56.99 o 
  16   6   1        6.82      -14.16     23.33 o 
  18   6   1        4.63       13.53     13.97 o 
  20   6   1      114.79      146.07     18.38 o 
  22   6   1      269.53      225.76     24.86 o 
  24   6   1        3.84      -14.16     14.16 o 
  26   6   1      351.58      341.78     36.34 o 
  28   6   1      590.81      625.72     43.35 o 
  30   6   1      617.96      816.55     80.11 o 
  32   6   1        3.07       -4.70     24.67 o 
  34   6   1      520.23      617.23     85.77 o 
  36   6   1       62.85       36.83     26.92 o 
  38   6   1      334.83      448.07     79.64 o 
  40   6   1      653.22      644.14     66.96 o 
  42   6   1      151.50      274.92     46.88 o 
  44   6   1        2.67      -19.00     46.91 o 
  46   6   1       65.52      157.87     64.46 o 
  48   6   1       31.76       62.73     52.76 o 
  50   6   1        7.92      -10.98     41.81 o 
-102   0   2       28.65       -2.40     23.62 o 
-100   0   2       43.00       65.13     21.06 o 
 -98   0   2       73.99       67.88     23.26 o 
 -96   0   2       22.57       55.41     19.30 o 
 -94   0   2      550.19      560.13     69.58 o 
 -92   0   2       34.74       71.15     19.87 o 
 -90   0   2        8.89       17.66     19.17 o 
 -88   0   2      642.46      660.90     68.62 o 
 -86   0   2      375.45      427.62     36.68 o 
 -84   0   2      160.48      164.96     24.56 o 
 -82   0   2       34.14       11.33     13.79 o 
 -80   0   2        8.61       19.03     16.89 o 
 -78   0   2      489.86      558.54     39.84 o 
 -76   0   2      910.56     1036.00     73.61 o 
 -74   0   2        0.04       34.91     13.80 o 
 -72   0   2     1633.01     1578.51     61.06 o 
 -70   0   2     7333.02     7015.61    185.00 o 
 -68   0   2      197.58      269.73     29.90 o 
 -66   0   2     6446.81     6105.25    163.02 o 
 -64   0   2     4485.46     4438.86    124.71 o 
 -62   0   2     7219.92     6497.58    169.97 o 
 -60   0   2     6153.96     5835.21    154.34 o 
 -58   0   2    10263.13    10148.67    248.88 o 
 -56   0   2       69.86      104.93     13.91 o 
 -54   0   2     3121.29     2619.87     70.32 o 
 -52   0   2      103.54       48.46     32.58 o 
 -48   0   2      125.65       18.05     24.65 o 
 -46   0   2     6640.46     6857.83    207.79 o 
 -44   0   2     7933.12     6958.21    308.75 o 
 -42   0   2    10753.59    10903.76    224.22 o 
 -40   0   2     1375.86     1616.66     50.63 o 
 -38   0   2     1454.12     1668.07     51.16 o 
 -36   0   2      668.99      687.67     38.46 o 
 -34   0   2     3863.50     4736.97    117.09 o 
 -32   0   2     4101.87     3963.88     99.41 o 
 -30   0   2    11084.89    11163.46    340.19 o 
 -28   0   2    10319.34    10924.74    218.85 o 
 -26   0   2    10720.22    10982.44    219.36 o 
 -24   0   2    19184.95    19753.79    384.32 o 
 -22   0   2    25832.21    26631.72    513.12 o 
 -20   0   2     1139.31     1176.40     58.20 o 
 -18   0   2        0.33        1.78      6.76 o 
 -16   0   2    12880.30    13887.56    392.90 o 
 -14   0   2    18217.39    18536.13    518.62 o 
 -12   0   2    44776.23    46667.98   1283.37 o 
  -8   0   2    13151.61    13866.00    568.92 o 
  -6   0   2      999.79     1086.66     39.61 o 
  -4   0   2      971.36      955.12     35.28 o 
  -2   0   2      153.32      159.01     13.08 o 
   0   0   2     2816.62     2916.27     89.25 o 
   2   0   2     1232.44     1228.02     35.72 o 
   4   0   2    36095.05    36539.74    709.75 o 
   6   0   2     5542.41     5828.11    136.98 o 
  10   0   2   109810.01   115338.49   2542.53 o 
  12   0   2     1580.91     1725.79     57.21 o 
  14   0   2     7864.16     8607.80    200.98 o 
  16   0   2      204.65      191.99     18.54 o 
  18   0   2     4139.04     4166.37    129.72 o 
  20   0   2    40949.16    42579.63    814.93 o 
  22   0   2    47369.73    50487.76    965.35 o 
  24   0   2      137.86      152.85     19.88 o 
  26   0   2     2970.62     3234.90     82.89 o 
  28   0   2    20608.86    21329.89    416.35 o 
  30   0   2      533.35      694.71     24.95 o 
  32   0   2      306.87      542.45     22.50 o 
  34   0   2     1037.47     1097.67     45.45 o 
  36   0   2     3760.93     3551.84     82.89 o 
  38   0   2       20.50        4.91      6.58 o 
  40   0   2       31.65      127.69     13.09 o 
  42   0   2        1.38       17.80      7.09 o 
  44   0   2      403.78      510.13     44.23 o 
  48   0   2      371.95      257.67     71.41 o 
  50   0   2      200.70      186.00     30.34 o 
  52   0   2       48.24       25.19      9.72 o 
  54   0   2     3101.23     3098.04     81.01 o 
  56   0   2     5479.55     5863.01    153.59 o 
  58   0   2     8086.43     7714.15    195.58 o 
  60   0   2    17219.74    16200.97    329.50 o 
  62   0   2      144.58      246.31     20.08 o 
  64   0   2        8.97       56.66     12.02 o 
  66   0   2     2571.18     2525.92     69.96 o 
  68   0   2     8686.54     8751.33    190.85 o 
  70   0   2      197.11      259.22     26.89 o 
  72   0   2      187.20      207.53     39.24 o 
  74   0   2     3821.53     3554.74    108.89 o 
  76   0   2     3631.27     3543.50    109.32 o 
  78   0   2     1267.20     1184.69     65.39 o 
  80   0   2      714.83      643.12     43.74 o 
  82   0   2      239.06      263.54     28.71 o 
  84   0   2        9.19       26.34     15.60 o 
  86   0   2      433.78      448.25     37.20 o 
  88   0   2      134.03      158.66     24.75 o 
  90   0   2      223.77      251.47     30.36 o 
  92   0   2      117.86       63.69     19.58 o 
  94   0   2       55.23       44.55     18.93 o 
  96   0   2        9.01       21.31     17.84 o 
  98   0   2      165.73      215.79     43.09 o 
 100   0   2        5.88       47.88     54.14 o 
-101   1   2       61.52       71.57     25.00 o 
 -99   1   2      412.25      478.04     41.22 o 
 -97   1   2       11.54       22.46     17.26 o 
 -95   1   2      731.53      925.59     66.93 o 
 -93   1   2        4.39       14.47     16.55 o 
 -91   1   2      182.96      157.42     25.05 o 
 -89   1   2      183.55      152.09     24.37 o 
 -87   1   2        5.12       15.68     14.47 o 
 -85   1   2     1425.57     1431.63     60.97 o 
 -83   1   2      144.93      188.78     24.36 o 
 -81   1   2      232.23      199.03     24.46 o 
 -79   1   2      368.34      368.26     32.07 o 
 -77   1   2       87.75       83.78     18.48 o 
 -75   1   2      225.28      229.83     26.58 o 
 -73   1   2      641.54      602.60     29.90 o 
 -71   1   2      514.31      489.29     22.24 o 
 -69   1   2      227.14      195.96     14.79 o 
 -67   1   2      588.87      635.54     33.12 o 
 -65   1   2      294.72      284.07     16.08 o 
 -63   1   2      937.89      872.22     27.07 o 
 -61   1   2       54.90       89.00      9.73 o 
 -59   1   2      281.52      256.17     14.52 o 
 -57   1   2      357.23      324.97     15.07 o 
 -55   1   2     2436.23     2269.34     43.51 o 
 -53   1   2      434.53      431.64     21.47 o 
 -51   1   2     1025.41      886.94     23.78 o 
 -49   1   2        3.62       -4.24      4.24 o 
 -47   1   2      450.86      405.85     19.13 o 
 -45   1   2     1648.45     1654.45     32.52 o 
 -43   1   2     5038.42     5017.51     84.10 o 
 -41   1   2     1538.12     1542.56     30.40 o 
 -39   1   2       86.25       89.87      6.89 o 
 -37   1   2      576.03      614.29     17.44 o 
 -35   1   2     5198.52     5582.26     89.99 o 
 -33   1   2     3244.81     3647.61     61.26 o 
 -31   1   2    25688.68    26994.29    474.01 o 
 -29   1   2     7397.21     7330.39    371.77 o 
 -27   1   2       35.77       45.45     10.74 o 
 -25   1   2        0.08       13.14      8.19 o 
 -23   1   2      149.25      170.01     18.67 o 
 -21   1   2       30.76       30.07      8.61 o 
 -19   1   2    18516.47    18940.48    533.21 o 
 -17   1   2     6726.35     7256.88    213.56 o 
 -15   1   2        0.62        1.88      5.60 o 
 -13   1   2     1076.74      476.08     33.29 o 
  -7   1   2    96218.07       -6.43      6.43 o 
  -5   1   2    11010.57    10996.19    306.30 o 
  -3   1   2     3547.94     3792.64     80.03 o 
  -1   1   2     1603.98     1503.53     41.70 o 
   1   1   2    15769.31    15439.69    348.41 o 
   3   1   2     3355.74     3630.85     94.32 o 
   5   1   2    35988.19    37457.60   1079.07 o 
   7   1   2    29308.92    31153.16    901.89 o 
   9   1   2    70819.30    74039.45   2111.14 o 
  11   1   2    17271.22    17764.57    525.42 o 
  13   1   2    11321.13    11205.06    231.74 o 
  15   1   2    22185.78    23728.59    468.70 o 
  17   1   2     1017.28      854.10     26.62 o 
  19   1   2      208.54      263.59     14.74 o 
  21   1   2       16.05        3.18      7.37 o 
  23   1   2    25715.67    27662.68    546.93 o 
  25   1   2     2270.76     2529.88     63.29 o 
  27   1   2       97.79       47.08      6.50 o 
  29   1   2     3363.89     3669.06     66.82 o 
  31   1   2     4449.61     4797.64     74.73 o 
  33   1   2        2.11        5.36      3.53 o 
  35   1   2     1397.78     1167.13     24.11 o 
  37   1   2     3948.95     3964.26     63.41 o 
  39   1   2        1.47        3.72      4.00 o 
  41   1   2       54.59       61.98      6.83 o 
  43   1   2     1132.24     1102.77     26.61 o 
  45   1   2      898.28      853.63     23.02 o 
  47   1   2        3.39        4.74      4.78 o 
  49   1   2      435.25      478.39     18.10 o 
  51   1   2      303.98      273.47     14.31 o 
  53   1   2     5337.56     5401.67     92.83 o 
  55   1   2       21.48       28.51      6.79 o 
  57   1   2     1618.83     1475.42     35.61 o 
  59   1   2     1937.59     1805.99     40.89 o 
  61   1   2     3875.10     3854.19     72.30 o 
  63   1   2     1671.73     1712.17     41.03 o 
  65   1   2        3.22       -0.82      6.82 o 
  67   1   2     1220.42     1140.08     32.72 o 
  69   1   2      768.15      680.18     26.53 o 
  71   1   2       34.77       60.30     10.11 o 
  73   1   2       49.72       21.98     12.78 o 
  75   1   2      866.70      847.85     47.05 o 
  77   1   2      169.07      171.99     19.59 o 
  79   1   2      626.66      593.05     35.01 o 
  81   1   2     1654.90     1729.60     60.21 o 
  83   1   2      382.66      386.27     28.81 o 
  85   1   2      287.50      251.28     31.54 o 
  87   1   2      123.01      122.41     22.55 o 
  89   1   2      321.78      371.18     34.19 o 
  91   1   2      218.63      207.81     27.83 o 
  93   1   2      626.54      717.31     59.63 o 
  95   1   2      115.20      155.87     28.27 o 
  97   1   2       74.99       64.37     49.37 o 
  99   1   2        3.00       26.13     20.41 o 
 -98   2   2      320.79      367.99     42.32 o 
 -96   2   2       15.89       29.68     19.04 o 
 -94   2   2     1046.98     1104.58     63.32 o 
 -92   2   2       26.45       20.66     18.16 o 
 -90   2   2      449.38      511.19     70.27 o 
 -88   2   2      104.08       79.65     21.22 o 
 -86   2   2     1422.01     1528.41     66.97 o 
 -84   2   2       66.54       96.63     21.15 o 
 -82   2   2      956.10      870.44     78.14 o 
 -80   2   2      212.87      258.87     28.37 o 
 -78   2   2        7.24       -5.32     12.04 o 
 -76   2   2      404.66      351.34     29.20 o 
 -74   2   2      351.84      258.80     32.29 o 
 -72   2   2        9.73       14.66     11.08 o 
 -70   2   2     1049.25     1053.92     47.89 o 
 -68   2   2      490.63      479.47     33.75 o 
 -66   2   2        9.96        0.83      8.88 o 
 -64   2   2      425.50      436.24     29.04 o 
 -62   2   2     3219.96     3028.46    112.60 o 
 -60   2   2     2949.41     2832.99     73.85 o 
 -58   2   2      622.50      536.98     30.92 o 
 -56   2   2      113.96       97.39     14.20 o 
 -54   2   2       56.98       88.47     15.80 o 
 -52   2   2       60.33       59.79     12.07 o 
 -50   2   2       18.63        5.74      8.13 o 
 -48   2   2      349.40      385.63     23.10 o 
 -46   2   2     3448.01     3332.06     76.86 o 
 -44   2   2      786.54      677.07     28.98 o 
 -42   2   2     2332.15     2233.73     76.86 o 
 -40   2   2      686.04      676.29     32.53 o 
 -38   2   2      855.57      870.64     36.67 o 
 -36   2   2        1.14       -3.62      9.13 o 
 -34   2   2     2031.61     2152.26     73.05 o 
 -32   2   2       47.17       33.60     12.29 o 
 -30   2   2     3709.87     3415.84    101.08 o 
 -28   2   2    16366.40    17335.68    523.61 o 
 -26   2   2     8279.98     9398.82    257.80 o 
 -24   2   2     1211.45     1366.67     46.32 o 
 -22   2   2     3161.56     3552.58     84.08 o 
 -20   2   2      951.52      985.57     32.23 o 
 -18   2   2      930.31     1092.92     33.13 o 
 -16   2   2     2241.78     2230.94     55.09 o 
 -14   2   2     1752.59     1977.38     57.67 o 
 -12   2   2        2.16        4.06      4.13 o 
 -10   2   2       29.62       87.64      9.73 o 
  -8   2   2        3.93       -4.62      5.90 o 
  -6   2   2     8569.96     9472.17    149.69 o 
  -4   2   2    21117.26    23058.20    383.22 o 
  -2   2   2     1113.29     1218.81     48.82 o 
   0   2   2     1902.81     1975.87     56.30 o 
   2   2   2      940.50      834.92     24.82 o 
   4   2   2     2066.96     2431.25     47.82 o 
   6   2   2        6.93       16.20      5.75 o 
   8   2   2     8866.69     9362.62    174.56 o 
  10   2   2     8049.34     9216.73    172.82 o 
  12   2   2      266.77      288.87     15.24 o 
  14   2   2      237.56      340.48     20.62 o 
  16   2   2       84.30       79.86      9.42 o 
  18   2   2      894.45      985.20     24.81 o 
  20   2   2     3822.56     3707.95     67.26 o 
  22   2   2    16427.81    16521.51    279.43 o 
  24   2   2     2271.96     2457.99     75.25 o 
  26   2   2     1225.57     1125.56    187.13 o 
  30   2   2     1537.52     1317.14     83.28 o 
  32   2   2      181.21      148.03     17.70 o 
  34   2   2        4.78       -5.11      7.02 o 
  36   2   2      869.08      818.07     31.66 o 
  38   2   2       56.30       41.73      9.92 o 
  40   2   2       72.92       85.80     11.16 o 
  42   2   2      412.33      487.21     24.95 o 
  44   2   2      220.21      242.13     17.95 o 
  46   2   2      160.12      137.12     14.45 o 
  48   2   2      366.15      315.97     21.55 o 
  50   2   2       16.09       23.24      9.97 o 
  52   2   2     3689.27     3511.02     83.04 o 
  54   2   2       87.85      100.14     14.53 o 
  56   2   2      257.98      343.13     24.55 o 
  58   2   2        7.80       14.04     10.58 o 
  60   2   2     1249.83     1167.12     46.37 o 
  62   2   2      133.70      137.68     18.30 o 
  64   2   2      486.22      495.72     31.65 o 
  66   2   2      293.26      272.70     24.27 o 
  68   2   2      710.69      686.46     38.77 o 
  70   2   2        2.56        2.97     12.79 o 
  72   2   2       16.07       21.79     14.02 o 
  74   2   2       44.05       60.87     17.16 o 
  76   2   2      540.38      475.98     37.82 o 
  78   2   2       50.09       30.92     20.28 o 
  80   2   2        1.45       -5.19     14.01 o 
  82   2   2       36.84       58.87     20.38 o 
  84   2   2       74.21       64.97     32.54 o 
  86   2   2       86.38       67.67     21.70 o 
  88   2   2      123.01      136.13     27.40 o 
  90   2   2      358.94      341.69     33.22 o 
  92   2   2      157.44      198.00     36.23 o 
  94   2   2       99.26      131.30     23.56 o 
 -91   3   2      886.62      941.33     65.57 o 
 -89   3   2       16.06       58.76     21.75 o 
 -87   3   2     1471.18     1540.16     70.11 o 
 -85   3   2     1880.18     2018.58     66.03 o 
 -83   3   2       16.72       12.78     14.52 o 
 -81   3   2      307.60      301.11     26.39 o 
 -79   3   2      709.90      740.43     39.81 o 
 -77   3   2       19.05       41.41     16.57 o 
 -75   3   2      225.54      242.82     28.85 o 
 -73   3   2       51.53       58.77     22.29 o 
 -71   3   2     1229.45     1160.41     78.82 o 
 -69   3   2       61.61       74.30     33.77 o 
 -67   3   2      229.33      232.25     36.33 o 
 -65   3   2       44.03       27.16     27.26 o 
 -63   3   2        4.27       21.97     19.20 o 
 -61   3   2      148.24      152.49     37.08 o 
 -59   3   2      800.71      758.30     57.73 o 
 -57   3   2      381.01      320.58     37.36 o 
 -55   3   2      201.98      216.19     31.18 o 
 -53   3   2      566.90      567.64     75.34 o 
 -51   3   2      900.49      990.66     62.44 o 
 -49   3   2      753.48      716.58     51.90 o 
 -47   3   2      976.44      979.57     60.08 o 
 -45   3   2      654.14      533.83     67.10 o 
 -43   3   2      849.22      772.64     51.38 o 
 -41   3   2     3974.33     3828.50    120.78 o 
 -39   3   2      844.69      851.84     52.02 o 
 -37   3   2     3536.99     3472.99    110.48 o 
 -35   3   2      215.16      197.03     25.19 o 
 -33   3   2     8324.77     8144.42    216.05 o 
 -31   3   2    11700.39    11701.25    295.86 o 
 -29   3   2    11637.76    11527.33    290.60 o 
 -27   3   2      736.86      695.20     80.55 o 
 -25   3   2      346.57      314.22     29.01 o 
 -23   3   2       34.95       13.65      8.78 o 
 -21   3   2       32.85       29.12     11.19 o 
 -19   3   2     2494.36     2417.51     61.84 o 
 -17   3   2     2061.91     2033.29     48.98 o 
 -15   3   2      335.36      385.31     23.07 o 
 -13   3   2     1539.63     1739.98     46.82 o 
 -11   3   2     2068.09     2204.20     50.61 o 
  -9   3   2     1386.31     1499.12     46.91 o 
  -7   3   2     5176.84     5626.14    123.80 o 
  -5   3   2     3170.80     3090.97     76.77 o 
  -3   3   2      424.08      369.40     24.36 o 
  -1   3   2      712.44      818.81     48.61 o 
   1   3   2     1548.99     1438.44     52.08 o 
   3   3   2      576.17      554.19     35.32 o 
   5   3   2     1957.99     2049.10     78.74 o 
   7   3   2     1497.92     1489.70     66.17 o 
   9   3   2        4.07        7.42      6.08 o 
  11   3   2      869.02     1085.24     34.05 o 
  13   3   2     1035.24     1028.92     38.90 o 
  15   3   2      201.20      223.89     24.37 o 
  17   3   2      914.89      855.18     29.94 o 
  19   3   2      188.00      259.28     16.28 o 
  21   3   2      380.06      332.87     19.04 o 
  23   3   2        7.35       22.19      8.18 o 
  25   3   2     4375.14     4246.25     87.66 o 
  27   3   2        0.08        8.70      9.08 o 
  29   3   2      147.60      162.56     16.55 o 
  31   3   2       28.37       17.08     10.84 o 
  33   3   2     4484.17     4520.53    111.99 o 
  35   3   2     5309.84     5358.41    171.91 o 
  37   3   2    11926.71    12118.32    300.00 o 
  39   3   2      232.24      230.71     36.26 o 
  41   3   2     3967.46     4109.03    123.73 o 
  43   3   2        6.54      -13.33     13.33 o 
  45   3   2        3.63      -13.45     16.43 o 
  47   3   2      683.36      700.10     61.73 o 
  49   3   2     4336.36     3854.06    191.01 o 
  51   3   2       68.72       99.13     27.81 o 
  53   3   2     1993.23     1733.79     93.05 o 
  55   3   2      964.60      788.96    133.24 o 
  57   3   2       75.17       42.99     23.53 o 
  59   3   2      452.90      414.94     53.94 o 
  61   3   2       18.61       12.36     21.40 o 
  63   3   2      793.39      766.46     94.00 o 
  65   3   2      268.72      261.12     45.79 o 
  67   3   2      216.73      165.34     62.14 o 
  69   3   2       27.63        9.80     29.61 o 
  71   3   2      279.11      188.11     42.73 o 
  73   3   2      166.98      167.91     32.14 o 
  75   3   2       91.37      100.49     21.80 o 
  77   3   2      386.72      298.33     31.91 o 
  79   3   2      114.39      152.17     38.40 o 
  81   3   2        4.56       -0.82     16.40 o 
  83   3   2      459.10      554.36    106.55 o 
  85   3   2       35.28       39.09     21.70 o 
  87   3   2      289.27      306.12     50.34 o 
  89   3   2      269.99      311.36     46.00 o 
 -82   4   2      781.30      654.86    100.17 o 
 -80   4   2      213.75      204.74     95.82 o 
 -78   4   2        2.66      -24.85     24.85 o 
 -76   4   2       23.79      -10.43     26.66 o 
 -74   4   2      132.62      151.98     61.89 o 
 -72   4   2      120.19      161.16     63.97 o 
 -70   4   2        0.70        5.35     28.38 o 
 -68   4   2      385.96      391.65     99.96 o 
 -66   4   2      170.11      268.91     40.39 o 
 -64   4   2        4.30       -1.38     20.70 o 
 -62   4   2       10.81      -11.69     18.82 o 
 -60   4   2       94.63       76.75     25.24 o 
 -58   4   2      441.66      487.91     48.89 o 
 -56   4   2       45.76       53.34     23.71 o 
 -54   4   2      170.06      134.18     34.26 o 
 -52   4   2       25.65       18.68     17.64 o 
 -50   4   2      213.04      266.01     35.22 o 
 -48   4   2        0.00       24.32     18.28 o 
 -46   4   2     2017.81     2068.08     85.41 o 
 -44   4   2       14.33       13.28     22.40 o 
 -42   4   2        5.38       15.33     16.42 o 
 -40   4   2      500.54      564.52     46.09 o 
 -38   4   2      108.04      133.54     25.06 o 
 -36   4   2      850.75      921.49     57.45 o 
 -34   4   2     1187.48     1209.24     86.67 o 
 -32   4   2       15.32        1.34     13.65 o 
 -30   4   2       39.18       58.12     39.78 o 
 -28   4   2     5412.12     5372.93    139.18 o 
 -26   4   2     4908.88     5091.98    132.66 o 
 -24   4   2      119.99      131.95     22.68 o 
 -22   4   2     3326.49     3414.37     96.16 o 
 -20   4   2        2.92       -2.79     12.38 o 
 -18   4   2      199.15      197.82     18.89 o 
 -16   4   2     1105.81     1143.13     40.90 o 
 -14   4   2     1233.91     1227.80     62.67 o 
 -12   4   2       13.14       14.41     14.13 o 
 -10   4   2       24.34       19.00     12.34 o 
  -8   4   2     1051.36     1086.92     46.53 o 
  -6   4   2       78.58       85.19     16.80 o 
  -4   4   2     2121.83     2237.14     66.84 o 
  -2   4   2     2520.13     2413.94     82.88 o 
   0   4   2     3352.81     3345.26     88.10 o 
   2   4   2     1031.67     1227.41     55.99 o 
   4   4   2      629.64      605.45     50.91 o 
   6   4   2       70.55       24.26     17.94 o 
   8   4   2      184.57      186.30     29.94 o 
  10   4   2      121.13      115.29     25.13 o 
  12   4   2      986.45      970.82    123.84 o 
  14   4   2       16.76       32.28     13.75 o 
  16   4   2      942.47      935.14     46.53 o 
  18   4   2        4.95       -9.55      9.55 o 
  20   4   2     6097.76     6026.27    133.29 o 
  22   4   2      124.15      188.23     29.51 o 
  24   4   2     7212.76     7311.38    142.50 o 
  26   4   2       81.36      113.66     16.07 o 
  28   4   2     1355.84     1297.88     63.86 o 
  30   4   2      167.61      172.25     20.82 o 
  32   4   2      781.50      842.15     43.09 o 
  34   4   2     2034.00     2058.86    106.37 o 
  36   4   2        0.36        4.04     13.26 o 
  38   4   2      171.74      208.77     47.53 o 
  40   4   2      193.87      187.46     26.19 o 
  42   4   2      643.58      606.64     54.15 o 
  44   4   2     1086.48     1103.79     81.52 o 
  46   4   2      127.90      176.55     35.35 o 
  48   4   2       13.73       18.82     24.64 o 
  50   4   2      481.36      465.70     64.34 o 
  52   4   2      624.42      675.99     86.37 o 
  54   4   2      568.49      578.15     61.65 o 
  56   4   2        3.50        9.49     24.41 o 
  58   4   2       55.31        6.51     21.48 o 
  60   4   2       18.12        4.15     23.14 o 
  62   4   2        1.25       10.31     36.32 o 
  64   4   2      849.05      913.98    144.57 o 
  66   4   2      191.07      168.51     41.13 o 
  68   4   2        1.74       11.32     28.60 o 
  70   4   2       53.00       79.81     68.56 o 
  72   4   2       19.99       14.02     32.47 o 
  74   4   2        7.67       18.05     45.36 o 
  76   4   2       12.66       33.14     29.36 o 
  78   4   2      156.59      253.75     53.83 o 
 -71   5   2       56.02      101.88     54.72 o 
 -69   5   2       26.38       17.86     43.36 o 
 -67   5   2      358.71      292.94     77.33 o 
 -65   5   2        0.19        9.28     28.76 o 
 -63   5   2        8.35       17.36     28.26 o 
 -61   5   2      156.59      174.02     41.39 o 
 -59   5   2      164.52      144.82     42.85 o 
 -57   5   2      174.13      171.58     37.90 o 
 -55   5   2       92.82      196.73     71.43 o 
 -53   5   2      130.85      221.86     54.75 o 
 -51   5   2       27.51       61.10     36.37 o 
 -49   5   2        0.71       12.97     23.87 o 
 -47   5   2        0.46       -4.66     19.29 o 
 -45   5   2       25.93       14.66     19.26 o 
 -43   5   2       29.45       28.10     20.34 o 
 -41   5   2      411.79      382.33     48.44 o 
 -39   5   2      534.37      630.62     52.43 o 
 -37   5   2      471.93      410.69     70.55 o 
 -35   5   2      243.46      216.54     29.15 o 
 -33   5   2     1981.36     1999.53     84.73 o 
 -31   5   2      482.68      547.16     63.31 o 
 -29   5   2       94.79      124.25     22.92 o 
 -27   5   2       14.45        1.16     15.92 o 
 -25   5   2     2246.06     2072.61     89.38 o 
 -23   5   2       62.39       47.30     27.59 o 
 -21   5   2      115.09      129.64     23.90 o 
 -19   5   2      332.83      309.18     32.37 o 
 -17   5   2      985.46      928.70     50.77 o 
 -15   5   2      200.78      225.62     26.50 o 
 -13   5   2      121.42      112.98     19.63 o 
 -11   5   2      208.29      222.92     46.50 o 
  -9   5   2       10.58       12.08     27.82 o 
  -7   5   2      543.17      432.94     61.26 o 
  -5   5   2      710.15      505.23     66.07 o 
  -3   5   2      448.17      449.86     88.71 o 
  -1   5   2      905.53      832.02     84.47 o 
   1   5   2      187.28      140.93     40.40 o 
   3   5   2      320.59      319.27     86.67 o 
   5   5   2      865.38      865.31     89.31 o 
   7   5   2       36.89       22.75     27.13 o 
   9   5   2       38.91       -3.30     24.64 o 
  11   5   2     1203.17     1168.74     53.83 o 
  13   5   2      216.00      217.85     26.25 o 
  15   5   2      155.22      173.21     23.11 o 
  17   5   2       44.66       47.72     11.96 o 
  19   5   2      268.42      250.68     21.42 o 
  21   5   2      396.18      396.56     33.37 o 
  23   5   2      115.09      101.57     16.57 o 
  25   5   2     1270.54     1457.19     52.66 o 
  27   5   2      153.21      182.25     30.68 o 
  29   5   2        6.71       24.22     13.51 o 
  31   5   2       48.35       37.20     16.96 o 
  33   5   2        0.30       10.65     15.23 o 
  35   5   2       30.76       40.45     18.21 o 
  37   5   2      624.72      629.58     47.03 o 
  39   5   2       22.99       54.84     32.36 o 
  41   5   2        0.24        1.58     21.96 o 
  43   5   2       51.11       60.40     27.52 o 
  45   5   2       60.35       31.63     25.84 o 
  47   5   2        0.53        1.71     34.42 o 
  49   5   2      340.55      409.06     54.62 o 
  51   5   2      283.87      320.20     49.46 o 
  53   5   2       60.23      116.89     36.04 o 
  55   5   2       26.55       52.97     28.58 o 
  57   5   2       26.04       55.59     30.36 o 
  59   5   2       71.52       97.86     35.68 o 
  61   5   2      167.96      145.65     39.69 o 
  63   5   2       61.38       26.58     45.90 o 
  65   5   2      131.48       25.75     41.86 o 
  67   5   2        1.10      -32.27     32.27 o 
 -50   6   2       66.26       96.81     77.72 o 
 -48   6   2        0.36        7.54     56.45 o 
 -46   6   2       81.74       48.16     64.32 o 
 -44   6   2       19.05       19.26     57.32 o 
 -42   6   2      995.72      995.25    144.18 o 
 -40   6   2       10.80       17.54     29.39 o 
 -38   6   2     1618.24     1633.78    142.20 o 
 -36   6   2      740.08      732.34     71.95 o 
 -34   6   2        4.62       11.87     26.87 o 
 -32   6   2      179.62      297.36     47.29 o 
 -30   6   2      451.30      537.65    117.81 o 
 -28   6   2       29.63        5.31     25.47 o 
 -26   6   2      371.25      312.72     57.99 o 
 -24   6   2       82.94       82.11     37.47 o 
 -22   6   2       11.05        5.58     22.38 o 
 -20   6   2        0.58        0.25     21.04 o 
 -18   6   2        1.41       12.12     20.55 o 
 -16   6   2       30.28       11.05     24.63 o 
 -14   6   2       71.02       99.52     25.46 o 
 -12   6   2       24.14        7.00     36.40 o 
 -10   6   2       42.81       18.94     19.54 o 
  -8   6   2       91.42       92.17     24.74 o 
  -6   6   2      171.83      124.55     61.48 o 
  -4   6   2        1.44      -36.56     36.56 o 
  -2   6   2       44.83       58.18     38.74 o 
   0   6   2        0.41        2.75     45.50 o 
   2   6   2      187.17      147.62     45.93 o 
   4   6   2      128.80       66.60     30.86 o 
   6   6   2      112.86       88.25     32.25 o 
   8   6   2     1155.34     1205.19     55.78 o 
  10   6   2     1521.59     1504.94     63.77 o 
  12   6   2      210.19      200.07     26.03 o 
  14   6   2      208.51      249.03     28.10 o 
  16   6   2       35.24       39.56     16.34 o 
  18   6   2       33.13       20.32     13.37 o 
  20   6   2      415.53      494.17     34.47 o 
  22   6   2        5.94       24.76     16.46 o 
  24   6   2       97.78       96.61     19.42 o 
  26   6   2        2.97        1.42     16.12 o 
  28   6   2     1242.53     1401.43     63.13 o 
  30   6   2      540.33      687.51     53.09 o 
  32   6   2        1.65       -2.12     18.53 o 
  34   6   2       61.75      106.09     32.46 o 
  36   6   2      140.74      103.02     33.76 o 
  38   6   2      120.82      209.89     41.32 o 
  40   6   2       33.12       10.92     25.83 o 
  42   6   2       21.39      -25.41     42.60 o 
  44   6   2        0.00       48.32     48.62 o 
  46   6   2       96.09      102.41     61.74 o 
  48   6   2       97.98       70.22     56.43 o 
-101   1   3        5.97       -5.91     18.89 o 
 -99   1   3      144.18      145.55     26.41 o 
 -97   1   3       94.16       92.49     21.96 o 
 -95   1   3      276.57      355.92     36.01 o 
 -93   1   3        2.57       23.69     16.50 o 
 -91   1   3      668.25      694.56     47.15 o 
 -89   1   3      497.89      524.08     40.18 o 
 -87   1   3      722.06      709.73     46.31 o 
 -85   1   3        3.93       42.31     16.30 o 
 -83   1   3        1.72       10.34     13.33 o 
 -81   1   3      123.38       89.11     19.38 o 
 -79   1   3       20.87        5.01     12.40 o 
 -77   1   3      223.03      218.26     19.26 o 
 -75   1   3        0.07        6.24      9.12 o 
 -73   1   3      401.34      304.47     22.22 o 
 -71   1   3        8.99       20.41      9.63 o 
 -69   1   3     1367.59     1314.57     36.97 o 
 -67   1   3        4.56        7.78      6.93 o 
 -65   1   3      133.28      122.77     11.35 o 
 -63   1   3       18.46       23.72      7.41 o 
 -61   1   3     1166.04      944.99     27.92 o 
 -59   1   3     1446.66     1359.44     34.28 o 
 -57   1   3     4009.04     4167.98     75.80 o 
 -55   1   3      578.50      587.72     21.02 o 
 -53   1   3      677.06      656.96     30.35 o 
 -51   1   3     1844.07     1796.49     38.65 o 
 -49   1   3      972.23      937.25     25.38 o 
 -47   1   3       15.96       10.92      5.04 o 
 -45   1   3      707.61      692.90     20.44 o 
 -43   1   3       12.17       -2.14      4.59 o 
 -41   1   3      317.16      260.39     14.52 o 
 -39   1   3      182.59      202.82     13.88 o 
 -37   1   3      488.18      477.47     14.36 o 
 -35   1   3      709.70      730.45     23.26 o 
 -33   1   3       26.32        6.52      5.34 o 
 -31   1   3    10120.64    10933.05    167.44 o 
 -29   1   3     1677.24     1669.86     32.78 o 
 -27   1   3     1771.73     2024.90     41.04 o 
 -25   1   3     9717.36    10005.20    295.68 o 
 -23   1   3       12.25        1.94      7.80 o 
 -21   1   3    17994.26    19214.67    543.20 o 
 -19   1   3     3472.41     3447.59    112.17 o 
 -17   1   3     6576.90     7014.79    208.33 o 
 -15   1   3       17.82        6.84      6.09 o 
 -13   1   3     3621.58     3489.98    127.33 o 
 -11   1   3     9928.70     9851.72    236.34 o 
  -9   1   3     7569.88     7384.83    179.93 o 
  -7   1   3     6004.64     6016.83    148.56 o 
  -5   1   3     7684.59     8145.16    172.53 o 
  -3   1   3    13449.05    13740.28    282.05 o 
  -1   1   3     9413.74     9875.99    239.71 o 
   1   1   3     7173.73     7507.83    186.55 o 
   3   1   3        9.06       19.97      8.78 o 
   5   1   3        0.41        1.33     13.51 o 
   7   1   3     2637.62     2735.34     79.04 o 
   9   1   3    12216.50    12886.30    308.65 o 
  11   1   3     1090.20     1176.53     43.11 o 
  13   1   3     4112.32     3981.22     91.84 o 
  15   1   3     3261.12     3653.93     75.40 o 
  17   1   3      163.50      225.76     17.36 o 
  19   1   3     7165.90     8031.25    153.20 o 
  21   1   3    10369.56    11671.17    217.59 o 
  23   1   3      630.53      670.01     23.72 o 
  25   1   3     5755.82     6316.32     84.41 o 
  27   1   3     2033.92     2183.86     33.13 o 
  29   1   3      816.36      913.21     17.62 o 
  31   1   3      740.12      878.96     18.30 o 
  33   1   3       65.26       61.75      5.29 o 
  35   1   3      836.80     1046.03     22.88 o 
  37   1   3      334.38      345.63     13.67 o 
  39   1   3     1093.23     1149.39     26.55 o 
  41   1   3      589.40      629.22     19.71 o 
  43   1   3       71.21       77.70      7.82 o 
  45   1   3        1.99        1.07      6.58 o 
  47   1   3      424.81      447.77     17.36 o 
  49   1   3     1379.59     1411.99     32.87 o 
  51   1   3     3619.80     3412.61     63.60 o 
  53   1   3      323.87      297.96     15.65 o 
  55   1   3      453.30      534.80     24.85 o 
  57   1   3        1.13       -6.21      6.21 o 
  59   1   3      593.80      651.97     23.36 o 
  61   1   3      106.21       97.80     10.58 o 
  63   1   3     1058.20      900.79     28.94 o 
  65   1   3      330.70      341.32     18.18 o 
  67   1   3       51.99       57.13     11.76 o 
  69   1   3      159.51      151.07     13.22 o 
  71   1   3      506.86      405.35     32.58 o 
  73   1   3      812.80      769.50     44.24 o 
  75   1   3      641.77      535.35     44.71 o 
  77   1   3     1189.10      976.50     51.52 o 
  79   1   3     1075.25     1182.74     55.72 o 
  81   1   3       24.99       52.37     15.30 o 
  83   1   3        0.00        9.05     13.91 o 
  85   1   3      452.84      452.67     34.45 o 
  87   1   3      326.30      361.78     31.81 o 
  89   1   3       57.49       36.51     16.00 o 
  91   1   3       15.58       13.19     21.00 o 
  93   1   3      130.65      162.07     28.94 o 
  95   1   3       87.99       94.98     24.64 o 
  97   1   3      108.97      103.05     25.19 o 
 -98   2   3       58.42       78.92     67.24 o 
 -96   2   3       89.70       88.39     23.66 o 
 -94   2   3       10.50       -6.80     15.90 o 
 -92   2   3       53.89        4.47     16.35 o 
 -90   2   3       36.10       37.55     18.71 o 
 -88   2   3        0.83       19.75     16.38 o 
 -86   2   3        4.52       -0.31     15.43 o 
 -84   2   3      270.19      278.69     31.05 o 
 -82   2   3       78.42       59.95     18.17 o 
 -80   2   3        9.29        1.10     13.71 o 
 -78   2   3        6.50       23.38     24.57 o 
 -76   2   3        2.63       -8.72     11.91 o 
 -74   2   3      792.55      829.25     54.78 o 
 -72   2   3       33.94       25.12     13.01 o 
 -70   2   3      872.90      942.79     45.58 o 
 -68   2   3      259.48      260.97     24.53 o 
 -66   2   3       92.63      118.77     15.41 o 
 -64   2   3      271.58      232.45     19.33 o 
 -62   2   3     1117.79     1102.18     38.60 o 
 -60   2   3      281.14      222.72     18.87 o 
 -58   2   3     1482.17     1392.20     52.64 o 
 -56   2   3      357.26      364.17     23.15 o 
 -54   2   3       85.07      133.32     16.03 o 
 -52   2   3        6.76        5.37      8.89 o 
 -50   2   3       62.33       58.88     11.59 o 
 -48   2   3        9.71       -3.09      8.73 o 
 -46   2   3        1.14       -6.41      6.63 o 
 -44   2   3      116.91      122.59     13.48 o 
 -42   2   3     1483.31     1488.86     49.45 o 
 -40   2   3      370.42      261.50     21.18 o 
 -38   2   3     1551.36     1397.01     69.25 o 
 -36   2   3      713.32      775.60     34.26 o 
 -34   2   3      118.13      122.42     19.90 o 
 -32   2   3     1348.74     1298.40     52.16 o 
 -30   2   3     4326.52     4091.35    118.07 o 
 -28   2   3      851.23      819.31     48.48 o 
 -26   2   3       20.21       38.07     11.32 o 
 -24   2   3        1.60       12.68      9.25 o 
 -22   2   3      353.64      514.79     31.05 o 
 -20   2   3      617.56      775.99     43.37 o 
 -18   2   3      260.68      290.22     23.86 o 
 -16   2   3     2470.33     2605.39     64.38 o 
 -14   2   3       37.64       56.79     12.25 o 
 -12   2   3       36.04       28.83      7.03 o 
 -10   2   3        0.14        2.31      4.85 o 
  -8   2   3        0.26       12.62      5.34 o 
  -6   2   3       84.10       61.79      9.39 o 
  -4   2   3    16726.02    17476.46    283.96 o 
  -2   2   3    10603.26    11328.55    187.18 o 
   0   2   3     1483.26     1825.27     46.38 o 
   2   2   3     4122.49     4287.73     76.15 o 
   4   2   3     1610.86     2108.97     42.29 o 
   6   2   3      286.90      423.97     16.53 o 
   8   2   3      123.58      167.20     22.59 o 
  12   2   3    11938.62    13451.93    307.81 o 
  16   2   3     7436.67     8528.37    248.43 o 
  18   2   3     1169.50     1294.31     49.63 o 
  20   2   3    14583.82     5677.62    281.02 o 
  22   2   3     3471.65     3648.06     91.63 o 
  24   2   3      735.64      914.45     42.87 o 
  26   2   3     9270.83     9664.16    212.15 o 
  28   2   3     1657.91     1454.05    134.08 o 
  30   2   3      625.16      588.31     33.25 o 
  32   2   3     2331.73     2344.19     89.40 o 
  34   2   3      150.64      157.14     14.54 o 
  36   2   3        0.01       -5.13      6.25 o 
  38   2   3      280.82      271.42     16.92 o 
  40   2   3     1013.22     1042.93     43.92 o 
  42   2   3       10.41       42.16     11.53 o 
  44   2   3      892.80      813.23     33.35 o 
  46   2   3       20.12       18.68      9.43 o 
  48   2   3      218.58      210.77     18.51 o 
  50   2   3      426.68      321.46     22.67 o 
  52   2   3     1869.01     1808.53     58.88 o 
  54   2   3     1908.73     1813.67     80.35 o 
  56   2   3        0.09       10.21     10.95 o 
  58   2   3      285.80      322.03     27.41 o 
  60   2   3       33.95       24.77     17.54 o 
  62   2   3     1051.05      976.50     72.48 o 
  64   2   3      278.21      214.08     24.36 o 
  66   2   3       24.75       43.22     15.26 o 
  68   2   3      126.31      113.01     19.85 o 
  70   2   3      233.41      196.32     37.40 o 
  72   2   3        4.92       -1.15     12.73 o 
  74   2   3      220.71      250.02     27.73 o 
  76   2   3        2.91      -10.29     14.20 o 
  78   2   3      444.11      441.23     40.92 o 
  80   2   3       49.16       57.48     34.23 o 
  82   2   3      175.16      189.19     28.96 o 
  84   2   3      314.06      351.99    100.95 o 
  86   2   3     2564.20     2580.54     99.62 o 
  88   2   3       79.06       56.44     24.13 o 
  90   2   3        0.03        3.22     18.41 o 
  92   2   3        1.73        9.28     15.69 o 
  94   2   3      298.12      315.91     32.68 o 
 -91   3   3        3.55       27.39     38.77 o 
 -89   3   3       12.85        6.85     17.72 o 
 -87   3   3       32.91       16.72     25.65 o 
 -85   3   3       64.46       76.36     21.78 o 
 -83   3   3       36.33       31.91     17.35 o 
 -81   3   3        2.21      -12.36     14.29 o 
 -79   3   3       14.88       33.41     16.53 o 
 -77   3   3       22.27       32.33     15.91 o 
 -75   3   3       32.67       37.55     15.76 o 
 -73   3   3        9.10       10.82     14.12 o 
 -71   3   3     1272.65     1106.94     60.99 o 
 -69   3   3       68.82       37.00     23.29 o 
 -67   3   3      842.56      666.60     57.76 o 
 -65   3   3       62.44       41.78     21.53 o 
 -63   3   3      216.44      147.42     30.12 o 
 -61   3   3       19.18       -7.96     16.56 o 
 -59   3   3     2375.51     2183.79     91.38 o 
 -57   3   3     2792.20     2449.38     99.52 o 
 -55   3   3        9.12       -1.60     15.87 o 
 -53   3   3      190.77      149.46     26.63 o 
 -51   3   3      676.32      578.23     47.95 o 
 -49   3   3      760.42      704.77     66.83 o 
 -47   3   3       78.12       85.16     21.42 o 
 -45   3   3     1976.86     2005.23     80.07 o 
 -43   3   3     1828.06     1832.96     74.43 o 
 -41   3   3     1834.00     1703.92     70.10 o 
 -39   3   3      125.39      135.57     32.14 o 
 -37   3   3     1599.39     1472.60     64.40 o 
 -35   3   3      554.44      568.38     41.55 o 
 -33   3   3     1240.88     1228.04     57.36 o 
 -31   3   3       26.99        6.65     15.95 o 
 -29   3   3      485.70      444.10     35.06 o 
 -27   3   3       36.17       40.28     13.88 o 
 -25   3   3       26.66       18.61     11.98 o 
 -23   3   3      343.11      419.82     55.00 o 
 -21   3   3       21.50        3.03     10.06 o 
 -19   3   3      130.97       97.50     12.00 o 
 -17   3   3       12.01       11.25      9.89 o 
 -15   3   3      225.69      249.84     27.56 o 
 -13   3   3      213.85      277.16     16.17 o 
 -11   3   3        0.97       -3.03      5.11 o 
  -9   3   3        0.00        1.44      6.02 o 
  -7   3   3       19.09       13.65      6.41 o 
  -5   3   3        0.67       11.07      6.28 o 
  -3   3   3     1302.56     1281.81     38.95 o 
  -1   3   3      113.42      122.36     13.87 o 
   1   3   3      124.35      111.40     13.66 o 
   3   3   3       13.46        6.30      5.67 o 
   5   3   3        5.79        6.62      5.85 o 
   7   3   3        4.42       10.79      6.74 o 
   9   3   3     1380.69     1498.63     37.64 o 
  11   3   3     1233.02     1459.82     49.39 o 
  13   3   3      122.23      114.11     15.77 o 
  15   3   3        5.66       21.03     12.25 o 
  17   3   3       97.34      101.71     17.86 o 
  19   3   3      126.47      125.23     19.97 o 
  21   3   3     4573.79     5278.21    126.59 o 
  23   3   3      169.39      133.99     15.74 o 
  25   3   3     7899.62     8500.96    174.13 o 
  27   3   3     1435.42     1360.97     47.83 o 
  29   3   3       75.80      105.68     15.98 o 
  31   3   3       14.21        4.90     11.07 o 
  33   3   3        2.78       -1.22     10.39 o 
  35   3   3      815.35      916.83     49.11 o 
  37   3   3      195.22      302.07     30.40 o 
  39   3   3        6.05        4.93     12.87 o 
  41   3   3      519.54      458.18     39.10 o 
  43   3   3      618.16      513.18     41.58 o 
  45   3   3       18.98       26.31     19.01 o 
  47   3   3     1004.64      892.34    116.67 o 
  49   3   3      180.42      161.87     34.03 o 
  51   3   3       37.83       52.38     24.83 o 
  53   3   3       57.52       51.75     49.86 o 
  55   3   3      368.50      296.37     45.17 o 
  57   3   3      762.30      980.09    168.19 o 
  59   3   3        0.75      -11.44     18.32 o 
  61   3   3      840.19      942.46     82.86 o 
  63   3   3      475.07      519.71     68.20 o 
  65   3   3       65.26       45.40     26.65 o 
  67   3   3        1.22       44.90     30.20 o 
  69   3   3       64.67       21.28     25.84 o 
  71   3   3       73.70       58.66     23.15 o 
  73   3   3      456.17      376.66     43.13 o 
  75   3   3      520.03      372.57     48.44 o 
  77   3   3      127.76      128.50     30.55 o 
  79   3   3     1325.19     1436.63     88.79 o 
  81   3   3      252.73      270.59     32.96 o 
  83   3   3      110.92      118.32     26.88 o 
  85   3   3       94.44      120.52     27.93 o 
  87   3   3       39.61       84.32     25.03 o 
 -82   4   3       16.44        1.64     45.24 o 
 -80   4   3        3.73       50.59     36.18 o 
 -78   4   3      151.48      131.36     40.25 o 
 -76   4   3       91.72       81.81     30.53 o 
 -74   4   3      446.70      578.28     74.28 o 
 -72   4   3      224.12      190.34     37.65 o 
 -70   4   3       64.95       32.58     24.88 o 
 -68   4   3      635.68      585.91     58.42 o 
 -66   4   3       68.73       63.13     26.32 o 
 -64   4   3        1.65       -3.81     20.44 o 
 -62   4   3       33.18        4.69     22.62 o 
 -60   4   3     1062.98     1106.44    142.47 o 
 -58   4   3      124.41      128.93     29.17 o 
 -56   4   3      321.54      355.82     57.54 o 
 -54   4   3     1332.45     1268.03     78.20 o 
 -52   4   3       37.74       71.94     23.34 o 
 -50   4   3       42.84       54.46     24.74 o 
 -48   4   3      561.48      589.34     50.10 o 
 -46   4   3      157.04      188.83     30.39 o 
 -44   4   3     1625.09     1556.38    116.14 o 
 -42   4   3     1466.29     1582.44     74.38 o 
 -40   4   3       42.56       51.72     29.42 o 
 -38   4   3        6.52       16.45     16.05 o 
 -36   4   3       25.86       41.43     18.15 o 
 -34   4   3        6.28       13.99     14.73 o 
 -32   4   3      558.43      597.51     44.89 o 
 -30   4   3     2498.73     2475.21     80.77 o 
 -28   4   3     4287.75     4318.57    118.90 o 
 -26   4   3      836.73      834.33     47.06 o 
 -24   4   3     5376.74     5386.67    139.61 o 
 -22   4   3     1566.22     1635.69     62.01 o 
 -20   4   3      117.68      111.36     18.75 o 
 -18   4   3     2510.28     2500.24     77.14 o 
 -16   4   3       45.72       30.94     17.67 o 
 -14   4   3      456.43      522.22     33.04 o 
 -12   4   3        8.88       38.17     22.29 o 
 -10   4   3     1357.72     1505.60     81.71 o 
  -8   4   3      152.41      139.22     32.38 o 
  -6   4   3      741.63      716.43     39.74 o 
  -4   4   3       27.37       33.56     13.33 o 
  -2   4   3        5.25        2.73     11.23 o 
   0   4   3     1317.91     1444.73     60.15 o 
   2   4   3       72.65       94.19     16.34 o 
   4   4   3      375.92      374.33     29.68 o 
   6   4   3      444.25      460.05     37.89 o 
   8   4   3      286.76      221.39     23.75 o 
  10   4   3      394.67      439.08     33.50 o 
  12   4   3      215.62      139.09     20.77 o 
  14   4   3      321.56      314.90     29.77 o 
  16   4   3      759.62      820.24     46.79 o 
  18   4   3     1549.01     1573.93    131.62 o 
  20   4   3      438.51      518.79     29.79 o 
  22   4   3     1852.06     1716.45     55.13 o 
  24   4   3     2450.74     2571.53     76.47 o 
  26   4   3     1021.51      952.01     55.06 o 
  28   4   3        5.46       12.35     11.25 o 
  30   4   3      126.11      150.09     20.90 o 
  32   4   3       52.39       27.66     13.99 o 
  34   4   3       58.46       77.84     17.71 o 
  36   4   3     2209.15     2322.64     85.14 o 
  38   4   3     2275.78     2260.23    117.12 o 
  40   4   3     1926.58     1807.56     74.19 o 
  42   4   3      335.68      314.71     34.81 o 
  44   4   3      809.88      689.64     51.71 o 
  46   4   3      313.13      409.63     51.70 o 
  48   4   3      199.23      274.08     44.54 o 
  50   4   3      221.10      190.10     47.68 o 
  52   4   3      452.43      500.71     60.23 o 
  54   4   3     1000.20     1117.62     90.41 o 
  56   4   3      796.96      821.63     78.30 o 
  58   4   3      125.24      102.78     32.05 o 
  60   4   3      695.13      808.90     79.26 o 
  62   4   3       41.22       44.33     30.66 o 
  64   4   3       75.19      120.34     37.15 o 
  66   4   3        1.13       19.72     26.74 o 
  68   4   3        1.09       -7.21     22.06 o 
  70   4   3       44.27       16.71     44.62 o 
  72   4   3       12.34        6.02     33.67 o 
  74   4   3      359.55      283.72     54.43 o 
  76   4   3      365.48      395.19     63.78 o 
  78   4   3       36.90       64.07     47.78 o 
 -69   5   3      116.12       84.55     54.72 o 
 -67   5   3       13.96       38.33     47.27 o 
 -65   5   3       44.45       65.60     52.15 o 
 -63   5   3      371.47      305.03     50.58 o 
 -61   5   3       10.86       28.71     28.88 o 
 -59   5   3       10.87       36.38     27.69 o 
 -57   5   3       68.43       92.74     32.56 o 
 -55   5   3        3.81       36.66     26.05 o 
 -53   5   3        1.01      -21.21     21.21 o 
 -51   5   3        0.17      -15.28     20.95 o 
 -49   5   3      142.18      189.63     33.62 o 
 -47   5   3      126.44      198.41     37.22 o 
 -45   5   3        8.59        7.39     21.99 o 
 -43   5   3      136.67      103.55     29.62 o 
 -41   5   3      150.46      152.24     33.80 o 
 -39   5   3      471.43      433.90     62.39 o 
 -37   5   3       63.45       51.86     23.87 o 
 -35   5   3        2.71       11.15     20.07 o 
 -33   5   3     1355.62     1476.66    110.28 o 
 -31   5   3     1008.82     1070.56     65.95 o 
 -29   5   3       79.44       85.07     35.15 o 
 -27   5   3      435.00      528.69     48.90 o 
 -25   5   3     1016.88     1017.92     61.34 o 
 -23   5   3      145.08      159.37     28.83 o 
 -21   5   3     3537.80     3330.45    117.85 o 
 -19   5   3     4345.29     4165.45    137.31 o 
 -17   5   3      938.86      955.51    151.75 o 
 -15   5   3     1341.02     1191.45     61.86 o 
 -13   5   3      267.31      310.15     41.85 o 
 -11   5   3      324.80      333.90     34.60 o 
  -9   5   3       35.75       11.46     16.66 o 
  -7   5   3     2014.02     2025.97     82.68 o 
  -5   5   3        1.13       -7.55     13.74 o 
  -3   5   3      641.44      645.17     91.28 o 
  -1   5   3     1964.13     1924.43     78.67 o 
   1   5   3      345.78      334.64     31.37 o 
   3   5   3     1090.26     1101.08     77.21 o 
   5   5   3      174.99       98.95     20.39 o 
   7   5   3      226.07      211.51     39.27 o 
   9   5   3       22.61       19.24     14.85 o 
  11   5   3       21.51       24.45     15.60 o 
  13   5   3       32.82       30.83     16.66 o 
  15   5   3      809.49      951.78     87.46 o 
  17   5   3      995.04     1095.64     71.48 o 
  19   5   3      522.63      542.68     41.80 o 
  21   5   3     2064.85     1968.17     63.83 o 
  23   5   3     2460.56     2456.70     71.44 o 
  25   5   3        2.70        1.17     12.78 o 
  27   5   3      788.43      776.32     59.74 o 
  29   5   3      896.86      952.87     65.40 o 
  31   5   3      127.44      130.71     21.90 o 
  33   5   3        2.66        8.24     14.69 o 
  35   5   3       13.26        8.99     15.98 o 
  37   5   3        4.10       36.93     17.93 o 
  39   5   3      314.43      467.24     53.00 o 
  41   5   3       29.50       -1.27     18.08 o 
  43   5   3      105.50       35.19     53.20 o 
  45   5   3       82.33       27.33     26.07 o 
  47   5   3       21.31       42.63     28.55 o 
  49   5   3        2.21       12.14     24.60 o 
  51   5   3       95.66      122.75     66.54 o 
  53   5   3       87.35      143.66     58.21 o 
  55   5   3        0.18      -23.00     23.00 o 
  57   5   3        1.74       32.49     37.38 o 
  59   5   3       99.62      166.82     41.97 o 
  61   5   3        7.62       24.68     42.57 o 
  63   5   3       10.60       83.65     50.30 o 
  65   5   3      173.81      168.21     71.75 o 
 -50   6   3       59.39      100.04     74.10 o 
 -48   6   3       97.49       97.26     72.01 o 
 -46   6   3        1.51       64.46     62.68 o 
 -44   6   3       86.97        2.09     53.78 o 
 -42   6   3       41.42       24.03     56.31 o 
 -40   6   3        4.36        9.56     30.74 o 
 -38   6   3        8.29       18.14     29.38 o 
 -36   6   3      448.02      390.65     54.97 o 
 -34   6   3       33.86       86.07     83.38 o 
 -32   6   3      255.50      221.92     43.23 o 
 -30   6   3     3399.60     3272.34    268.75 o 
 -28   6   3      958.88     1068.94     83.88 o 
 -26   6   3      127.36      184.13     38.81 o 
 -24   6   3      869.57      835.70     71.37 o 
 -22   6   3        1.34       -8.47     22.90 o 
 -20   6   3       30.34       11.59     21.74 o 
 -18   6   3      467.72      446.20     44.50 o 
 -16   6   3       16.87       17.75     20.11 o 
 -14   6   3      284.30      316.11     37.25 o 
 -12   6   3       43.84       52.78     27.75 o 
 -10   6   3       54.67       59.31     22.07 o 
  -8   6   3       76.18       92.58     23.78 o 
  -6   6   3      195.84      139.63     26.76 o 
  -4   6   3       76.65       84.37     48.47 o 
  -2   6   3        0.09        3.49     23.69 o 
   0   6   3      120.15      128.69     25.71 o 
   2   6   3        4.15       11.01     17.79 o 
   4   6   3        8.63       19.65     26.77 o 
   6   6   3       35.91       56.17     30.94 o 
   8   6   3       14.79       33.85     21.53 o 
  10   6   3        0.07      -14.40     14.40 o 
  12   6   3      130.62      115.11     23.02 o 
  14   6   3       10.76        9.90     13.57 o 
  16   6   3       49.58       32.29     14.42 o 
  18   6   3       60.07       75.20     24.03 o 
  20   6   3        4.00       -0.66     13.79 o 
  22   6   3      154.20      164.12     22.93 o 
  24   6   3       13.45       12.02     19.05 o 
  26   6   3      665.57      706.11     60.39 o 
  28   6   3      185.43      237.87     52.33 o 
  30   6   3      730.50      836.93     80.12 o 
  32   6   3       38.96       78.78     25.82 o 
  34   6   3      277.23      275.59     34.95 o 
  36   6   3      390.64      367.95     40.73 o 
  38   6   3     1423.45     1467.90     95.90 o 
  40   6   3      508.52      537.93    110.63 o 
  42   6   3        8.99        0.22     47.45 o 
  44   6   3      458.93      326.24     92.40 o 
  46   6   3      172.59      258.91     82.27 o 
-100   0   4      309.90      382.97     75.75 o 
 -98   0   4      215.41      214.89     28.81 o 
 -96   0   4       22.27       18.71     19.64 o 
 -94   0   4      328.75      365.74     40.35 o 
 -92   0   4     2236.91     2325.91     85.19 o 
 -90   0   4      135.18      146.18     23.79 o 
 -88   0   4      227.81      272.28     30.23 o 
 -86   0   4      116.33       90.81     20.05 o 
 -84   0   4       26.47       40.00     16.70 o 
 -82   0   4       46.93       41.17     15.38 o 
 -80   0   4     2349.83     2277.90     80.99 o 
 -78   0   4      275.14      325.84     37.79 o 
 -76   0   4      660.85      600.68     40.83 o 
 -74   0   4       24.52       19.12     13.57 o 
 -72   0   4       26.67       23.08     12.76 o 
 -70   0   4     1784.88     1531.68     62.19 o 
 -68   0   4      340.27      341.47     29.92 o 
 -66   0   4      831.58      839.05     65.25 o 
 -64   0   4      770.83      668.33     40.94 o 
 -62   0   4     1157.05     1051.50     47.26 o 
 -60   0   4     1017.23      927.27     43.14 o 
 -58   0   4     7181.72     6329.96    166.11 o 
 -56   0   4       23.65       55.45     13.25 o 
 -54   0   4    12857.87    12312.55    296.97 o 
 -52   0   4      710.72      689.59     31.67 o 
 -50   0   4    25855.15    25189.22    500.05 o 
 -48   0   4     3885.62     3553.20    252.15 o 
 -46   0   4     3431.42     1912.29    100.56 o 
 -44   0   4     1763.72     1742.92    134.15 o 
 -42   0   4      117.57      160.72     18.76 o 
 -40   0   4      211.34      223.25     21.23 o 
 -38   0   4    16652.07    17758.11    413.08 o 
 -36   0   4       12.34        6.94      6.66 o 
 -34   0   4     3399.60     3487.81     84.37 o 
 -32   0   4       34.19       10.07      7.16 o 
 -30   0   4    17733.72    21016.04    413.44 o 
 -28   0   4       78.80       62.74      8.97 o 
 -26   0   4       30.66        1.26      7.45 o 
 -24   0   4      549.21      454.35     20.30 o 
 -22   0   4    17511.37    18555.17    364.63 o 
 -20   0   4     2655.94     2784.03     65.28 o 
 -18   0   4      233.51      147.50     12.35 o 
 -16   0   4      291.76      358.53     17.09 o 
 -14   0   4     8035.56     8692.88    176.18 o 
 -12   0   4       50.97       58.46      9.43 o 
 -10   0   4    29608.17    31052.86    597.23 o 
  -8   0   4     6621.63     7042.53    143.62 o 
  -6   0   4    18468.56    18825.98    330.96 o 
  -4   0   4     6057.06     6508.02    120.57 o 
  -2   0   4     2330.67     2636.78     53.95 o 
   0   0   4    18645.15    19336.52    339.18 o 
   2   0   4    15511.64    16375.14    289.07 o 
   4   0   4    25527.88    26702.75    423.56 o 
   6   0   4    16125.67    16936.31    272.32 o 
   8   0   4     2591.71     2713.15     56.00 o 
  10   0   4     7685.11     8034.32    146.20 o 
  12   0   4     2280.62     2331.37     49.92 o 
  14   0   4     7342.13     7773.80    131.48 o 
  16   0   4    10187.22    10745.01    178.17 o 
  18   0   4     3039.10     3214.47     61.31 o 
  20   0   4      108.99      158.22     16.00 o 
  22   0   4      544.91      387.05     26.35 o 
  24   0   4    28676.48    31892.43    608.84 o 
  26   0   4      840.78      784.46     33.58 o 
  28   0   4      656.23      610.46     27.41 o 
  30   0   4    11399.74    12289.05    249.69 o 
  32   0   4    15428.62    16319.93    326.29 o 
  34   0   4      686.89      628.70     62.71 o 
  36   0   4     1665.02     2033.55     65.67 o 
  38   0   4     6998.98     7330.23    233.91 o 
  40   0   4        0.69        5.71      5.24 o 
  42   0   4      419.51      483.03     43.63 o 
  44   0   4    14803.23    13922.75    868.55 o 
  46   0   4    12444.76    12104.42    251.39 o 
  48   0   4     6560.14     6291.93    142.50 o 
  50   0   4     2859.42     2704.14     73.41 o 
  52   0   4      444.52      462.68     55.21 o 
  54   0   4     1603.34     1502.06     55.16 o 
  56   0   4        5.82       33.77     12.24 o 
  58   0   4        5.53       -7.13      9.12 o 
  60   0   4       44.35       27.51     12.52 o 
  62   0   4       54.11      126.89     18.93 o 
  64   0   4      126.82      125.69     29.34 o 
  66   0   4     1040.32      903.45     44.79 o 
  68   0   4      863.75      859.85     75.64 o 
  70   0   4     1386.90     1167.04     73.34 o 
  72   0   4       46.89       78.02     15.84 o 
  74   0   4       64.23       89.86     16.23 o 
  76   0   4     3943.38     3519.98     93.56 o 
  78   0   4     1301.44     1391.75     63.48 o 
  80   0   4     1495.49     1405.34     61.76 o 
  82   0   4       44.93       44.50     16.95 o 
  84   0   4      904.52      961.19     54.97 o 
  86   0   4     2114.39     2221.70     82.04 o 
  88   0   4      570.41      753.49     62.58 o 
  90   0   4      921.57      812.22     61.84 o 
  92   0   4        6.13       -4.06     17.80 o 
  94   0   4      490.92      520.69     73.27 o 
  96   0   4        0.36       22.75     29.13 o 
 -99   1   4        7.86       42.29     43.15 o 
 -97   1   4      755.43      784.26     65.12 o 
 -95   1   4      683.25      748.04     59.66 o 
 -93   1   4       42.41       51.68     19.25 o 
 -91   1   4       20.04       12.52     15.34 o 
 -89   1   4      267.82      275.45     39.28 o 
 -87   1   4       23.87       10.55     14.21 o 
 -85   1   4        9.63       23.57     15.30 o 
 -83   1   4       87.62       65.54     17.74 o 
 -81   1   4       45.37       76.97     18.42 o 
 -79   1   4       74.52       83.44     23.34 o 
 -77   1   4      986.27      961.45     39.80 o 
 -75   1   4        2.70       -1.47      9.09 o 
 -73   1   4       29.99       35.88     10.94 o 
 -71   1   4      423.55      404.98     25.27 o 
 -69   1   4       55.46       47.14     11.17 o 
 -67   1   4      548.78      521.28     36.61 o 
 -65   1   4      534.05      520.42     21.50 o 
 -63   1   4      344.38      319.41     18.20 o 
 -61   1   4       42.08       29.58      7.66 o 
 -59   1   4     5821.27     5448.15     95.75 o 
 -57   1   4     6761.39     6288.35    107.50 o 
 -55   1   4       22.76       10.54      6.35 o 
 -53   1   4        0.53        8.08      5.71 o 
 -51   1   4      660.51      625.36     21.92 o 
 -49   1   4      166.82      140.80     10.47 o 
 -47   1   4      936.65      753.93     22.20 o 
 -45   1   4        0.44       -2.74      4.53 o 
 -43   1   4        5.95       34.39      8.61 o 
 -41   1   4       27.38       28.09      5.51 o 
 -39   1   4     6934.37     7225.07    123.31 o 
 -37   1   4      597.82      549.73     17.70 o 
 -35   1   4        1.50       35.07      6.59 o 
 -33   1   4     2982.26     2989.16     55.92 o 
 -31   1   4     1060.75     1072.14     23.99 o 
 -29   1   4     2866.86     2898.38     50.81 o 
 -27   1   4     3610.96     4068.30     74.63 o 
 -25   1   4     2322.61     2354.13     46.86 o 
 -23   1   4    10277.03    10966.83    200.38 o 
 -21   1   4     7679.95     8233.92    152.94 o 
 -19   1   4     1995.76     2041.42     51.63 o 
 -17   1   4    13391.17    14386.32    343.59 o 
 -15   1   4     2860.94     2930.08     83.68 o 
 -13   1   4     6803.79     7112.00    178.09 o 
 -11   1   4     2995.60     3103.89    135.44 o 
  -9   1   4    27805.57    29791.46    688.17 o 
  -7   1   4       78.70       53.12     11.45 o 
  -5   1   4    10582.53    11703.52    245.11 o 
  -3   1   4      160.61      237.08     28.80 o 
  -1   1   4     2880.59     2984.97     72.09 o 
   1   1   4    11292.98    11894.74    288.98 o 
   3   1   4    14957.20    15489.78    369.54 o 
   5   1   4     5548.90     6057.94    157.29 o 
   7   1   4      692.28      947.84     40.18 o 
   9   1   4    18994.44    19133.56    452.79 o 
  11   1   4      931.10      877.18     67.11 o 
  13   1   4     1940.81     2240.43     60.20 o 
  15   1   4      446.37      405.40     12.78 o 
  17   1   4     1494.29     1699.63     31.69 o 
  19   1   4    12446.57    14083.42    198.25 o 
  21   1   4     2099.58     2045.57     35.03 o 
  23   1   4    14327.43    15694.78    197.72 o 
  25   1   4      353.63      296.67     11.82 o 
  27   1   4       83.56       68.97      5.83 o 
  29   1   4     9678.00     9633.10    131.61 o 
  31   1   4      516.37      527.88     16.56 o 
  33   1   4     3838.46     4286.89     64.87 o 
  35   1   4      460.73      446.08     15.34 o 
  37   1   4     2418.27     2474.30     43.27 o 
  39   1   4     1165.01     1147.51     24.88 o 
  41   1   4      108.41      105.71     10.60 o 
  43   1   4      131.29      149.00      9.78 o 
  45   1   4       49.67       48.72      8.11 o 
  47   1   4     1097.10     1129.57     28.78 o 
  49   1   4     2471.25     2232.84     46.00 o 
  51   1   4      694.55      691.35     23.27 o 
  53   1   4     2384.40     2144.33     45.56 o 
  55   1   4      100.24       85.56     11.94 o 
  57   1   4      928.74      921.53     28.19 o 
  59   1   4        2.99        8.40      6.91 o 
  61   1   4      106.67      128.48     12.07 o 
  63   1   4      144.37      148.80     22.01 o 
  65   1   4       19.34       17.41      8.50 o 
  67   1   4       21.06       23.25     10.93 o 
  69   1   4       71.78       58.10     13.46 o 
  71   1   4        1.71       -6.74     11.79 o 
  73   1   4       71.82       85.35     21.47 o 
  75   1   4      539.25      511.49     41.44 o 
  77   1   4      515.08      578.79     56.77 o 
  79   1   4       14.77        8.63     14.94 o 
  81   1   4       93.94      137.63     27.52 o 
  83   1   4      323.58      299.51     33.54 o 
  85   1   4      250.39      242.23     36.69 o 
  87   1   4      507.17      489.42     36.90 o 
  89   1   4     2440.54     2399.92     79.07 o 
  91   1   4      344.97      377.08     33.43 o 
  93   1   4      137.27      133.92     27.31 o 
  95   1   4        9.01       10.23     19.24 o 
 -96   2   4      464.96      507.61     43.58 o 
 -94   2   4       15.37        9.86     17.01 o 
 -92   2   4      243.65      258.30     39.49 o 
 -90   2   4      213.63      208.20     35.56 o 
 -88   2   4       82.07       96.44     30.16 o 
 -86   2   4     1674.81     1818.95     74.54 o 
 -84   2   4      393.54      470.58     39.18 o 
 -82   2   4      334.41      338.70     33.32 o 
 -80   2   4        6.36       -3.51     14.12 o 
 -78   2   4      680.03      720.46     46.23 o 
 -76   2   4       50.09       53.99     17.27 o 
 -74   2   4       11.34       14.91     12.84 o 
 -72   2   4       66.32       85.79     17.18 o 
 -70   2   4      442.49      420.26     31.77 o 
 -68   2   4      435.57      389.83     29.13 o 
 -66   2   4       42.25       53.25     14.19 o 
 -64   2   4       39.44       25.78     12.23 o 
 -62   2   4     2354.25     2392.19     67.15 o 
 -60   2   4      250.45      297.08     31.37 o 
 -58   2   4     1368.85     1402.42     58.80 o 
 -56   2   4      103.37      101.01     14.92 o 
 -54   2   4      396.46      332.94     23.97 o 
 -52   2   4      194.00      173.42     17.27 o 
 -50   2   4     3716.57     3107.19     67.80 o 
 -48   2   4       81.93       40.17      9.50 o 
 -46   2   4       52.44       57.29      9.83 o 
 -44   2   4      791.48      773.13     27.40 o 
 -42   2   4      553.14      628.28     36.34 o 
 -40   2   4     1959.61     1879.51     50.02 o 
 -38   2   4      176.51      162.52     14.57 o 
 -36   2   4     2310.94     2260.94     55.58 o 
 -34   2   4        6.92        1.31      6.59 o 
 -32   2   4       36.39       33.61      9.37 o 
 -30   2   4     2711.42     2581.17     84.31 o 
 -28   2   4      776.43      744.49     40.24 o 
 -26   2   4      665.87      670.80     37.16 o 
 -24   2   4     2950.64     2977.77     90.83 o 
 -22   2   4     1202.79     1119.62     44.92 o 
 -20   2   4     4248.65     4481.81    124.22 o 
 -18   2   4    34687.18    38768.48    950.29 o 
 -16   2   4      181.24      196.36     18.96 o 
 -14   2   4     6336.89     6872.82    187.74 o 
 -12   2   4        0.38       13.85      6.77 o 
 -10   2   4      997.82     1144.02     43.26 o 
  -8   2   4     1489.86     1596.21     51.01 o 
  -6   2   4      912.10     1382.07     39.61 o 
  -4   2   4     3673.10     3803.46     86.74 o 
  -2   2   4     5650.87     6298.99    120.46 o 
   0   2   4     5734.97     5869.51    201.89 o 
   2   2   4     7344.17     7555.38    146.54 o 
   4   2   4     3143.58     3302.39     76.11 o 
   6   2   4     6840.12     6431.25    145.60 o 
   8   2   4     2064.44     2154.65     72.30 o 
  10   2   4      360.73      384.21     28.73 o 
  12   2   4        0.25        3.07      7.71 o 
  14   2   4     1723.96     1662.31     62.45 o 
  16   2   4      420.42      408.13     54.03 o 
  18   2   4      416.93      486.88     35.47 o 
  20   2   4       24.54        7.56      8.84 o 
  22   2   4     2392.01     2812.23     92.44 o 
  24   2   4      449.76      413.48     50.41 o 
  26   2   4     1160.29     1088.40     36.53 o 
  28   2   4       41.30       61.79     11.41 o 
  30   2   4     7734.65     8208.48    163.39 o 
  32   2   4      893.89     1017.87     37.77 o 
  34   2   4      308.02      216.19     18.61 o 
  36   2   4      396.61      484.68     25.34 o 
  38   2   4     2567.91     2786.96     67.20 o 
  40   2   4      437.38      424.38     24.77 o 
  42   2   4       15.46       23.49     10.08 o 
  44   2   4      575.47      502.06     31.24 o 
  46   2   4     1718.83     1801.96     57.65 o 
  48   2   4     1829.09     1698.80     56.27 o 
  50   2   4       75.01      144.43     27.91 o 
  52   2   4      999.67      962.02     44.81 o 
  54   2   4      266.69      208.05     22.72 o 
  56   2   4      124.12      104.89     19.14 o 
  58   2   4       86.52       85.77     17.44 o 
  60   2   4       11.09       18.29     15.57 o 
  62   2   4       18.94       35.01     16.02 o 
  64   2   4       23.06       10.25     12.85 o 
  66   2   4      134.80      151.74     22.41 o 
  68   2   4      149.32      107.78     28.46 o 
  70   2   4      163.90      113.16     21.14 o 
  72   2   4       14.63        7.70     16.91 o 
  74   2   4       73.11       90.27     21.85 o 
  76   2   4      180.88      131.23     25.37 o 
  78   2   4       56.98       75.81     21.27 o 
  80   2   4       59.24       75.35     22.78 o 
  82   2   4       87.31       95.47     24.79 o 
  84   2   4      107.01       88.73     24.59 o 
  86   2   4       25.20       10.66     43.27 o 
  88   2   4      216.47      282.95     36.35 o 
  90   2   4      193.42      173.73     41.93 o 
 -91   3   4       32.42       22.18     19.73 o 
 -89   3   4      218.06      250.24     32.95 o 
 -87   3   4       55.11       76.57     22.21 o 
 -85   3   4        0.28        7.12     21.40 o 
 -83   3   4      459.48      419.17     36.09 o 
 -81   3   4      217.39      253.18     29.28 o 
 -79   3   4       41.77       45.36     16.74 o 
 -77   3   4     2103.41     2081.25    134.79 o 
 -75   3   4     1508.19     1622.78     75.05 o 
 -73   3   4      503.36      489.95     41.53 o 
 -71   3   4     2734.32     2542.46     88.20 o 
 -69   3   4       48.80       68.87     22.03 o 
 -67   3   4      114.83       86.81     26.57 o 
 -65   3   4     1044.28     1140.87     78.66 o 
 -63   3   4     1878.87     1758.23     85.82 o 
 -61   3   4        0.00       16.20     18.92 o 
 -59   3   4      283.16      281.48     58.43 o 
 -57   3   4       21.52       49.30     21.44 o 
 -55   3   4      509.34      548.18     49.28 o 
 -53   3   4     1476.39     1264.09     70.14 o 
 -51   3   4       94.67      102.89     23.32 o 
 -49   3   4      106.81      108.98     23.68 o 
 -47   3   4       79.05       90.35     21.18 o 
 -45   3   4       29.30       51.89     18.71 o 
 -43   3   4      310.03      352.35     81.06 o 
 -41   3   4      142.60      122.70     25.42 o 
 -39   3   4     1337.66     1313.62     61.89 o 
 -37   3   4      376.74      328.21     32.70 o 
 -35   3   4      359.42      365.03     34.07 o 
 -33   3   4     2086.52     2283.95     82.19 o 
 -31   3   4      148.44      170.41     34.62 o 
 -29   3   4       77.80       72.69     17.12 o 
 -27   3   4     6366.98     6103.50    169.12 o 
 -25   3   4     4395.51     4496.67    131.03 o 
 -23   3   4    12031.91    12544.68    314.32 o 
 -21   3   4     5598.12     5716.22    140.87 o 
 -19   3   4      570.66      589.12     32.63 o 
 -17   3   4     3771.73     3727.24    109.65 o 
 -15   3   4      265.67      235.78     23.27 o 
 -13   3   4      569.29      685.36     67.92 o 
 -11   3   4     5658.45     6110.11    162.46 o 
  -9   3   4     3155.29     3081.30     92.00 o 
  -7   3   4     2962.62     2877.89     99.15 o 
  -5   3   4     1252.71     1084.32     81.35 o 
  -3   3   4     1714.33     1232.23    361.35 o 
  -1   3   4      638.30      557.09     77.89 o 
   1   3   4        8.56       -0.53      7.84 o 
   3   3   4       32.55       50.42     10.99 o 
   5   3   4     2239.13     2136.21    141.99 o 
   7   3   4      499.11      531.78     42.76 o 
   9   3   4       70.52       48.70     26.14 o 
  11   3   4        0.59        0.35      9.53 o 
  13   3   4     1208.80     1170.26     61.79 o 
  15   3   4      143.34      111.48     26.64 o 
  17   3   4     6737.46     6738.21    194.66 o 
  19   3   4     4344.73     4554.37    115.04 o 
  21   3   4       97.82      138.75     25.23 o 
  23   3   4      151.59      141.87     17.11 o 
  25   3   4      268.71      190.69     19.51 o 
  27   3   4     1264.14     1392.16     52.60 o 
  29   3   4      394.20      389.41     32.74 o 
  31   3   4       10.89       19.46     11.78 o 
  33   3   4     5292.26     5040.15    145.02 o 
  35   3   4     4926.32     4787.52    166.47 o 
  37   3   4      856.96      834.24     47.89 o 
  39   3   4     1885.64     2009.96     78.25 o 
  41   3   4     2101.72     2125.52     81.94 o 
  43   3   4      525.49      600.66     46.75 o 
  45   3   4      743.02      786.64     54.34 o 
  47   3   4     5425.03     5173.01    170.76 o 
  49   3   4      183.76      189.27     37.33 o 
  51   3   4      115.32      151.61     54.42 o 
  53   3   4      479.94      478.97     57.94 o 
  55   3   4       22.65       55.67     39.81 o 
  57   3   4     4074.05     3950.90    169.08 o 
  59   3   4      511.05      604.03    112.02 o 
  61   3   4     2587.95     2447.58    125.58 o 
  63   3   4      218.87      219.40     43.53 o 
  65   3   4      322.40      308.45    106.51 o 
  67   3   4        3.36       -8.68     22.32 o 
  69   3   4      106.55       97.66     32.84 o 
  71   3   4      281.88      280.10     30.50 o 
  73   3   4        0.06       -5.07     15.60 o 
  75   3   4       28.26       45.34     21.19 o 
  77   3   4       96.64      121.71     24.52 o 
  79   3   4       40.28       39.23     18.76 o 
  81   3   4        0.81       27.13     19.80 o 
  83   3   4      293.15      283.21     49.79 o 
  85   3   4        0.62       11.36     19.31 o 
 -82   4   4       83.79       97.67    101.79 o 
 -80   4   4        2.82      -13.83     27.11 o 
 -78   4   4      513.47      547.23     61.03 o 
 -76   4   4        0.25       -7.19     23.76 o 
 -74   4   4      305.32      331.88     48.35 o 
 -72   4   4       15.35        9.50     25.79 o 
 -70   4   4        1.87       20.36     25.29 o 
 -68   4   4      106.12      130.52     31.43 o 
 -66   4   4      570.61      456.90     58.92 o 
 -64   4   4      382.19      385.12     52.89 o 
 -62   4   4     1123.07     1279.02     83.94 o 
 -60   4   4      282.15      359.44     45.05 o 
 -58   4   4      119.47      127.37     29.74 o 
 -56   4   4        2.43        3.42     18.30 o 
 -54   4   4        1.70        8.43     19.14 o 
 -52   4   4        1.28      -16.57     16.57 o 
 -50   4   4       30.58       15.95     19.16 o 
 -48   4   4       14.00       17.47     18.97 o 
 -46   4   4      415.78      418.05     42.80 o 
 -44   4   4      386.64      489.83     67.86 o 
 -42   4   4       25.82       15.95     17.33 o 
 -40   4   4       33.63        2.84     16.26 o 
 -38   4   4        0.90       15.91     16.76 o 
 -36   4   4      524.68      503.03     42.84 o 
 -34   4   4      877.71      870.44     70.89 o 
 -32   4   4      370.96      364.30     33.27 o 
 -30   4   4      306.61      307.60     38.97 o 
 -28   4   4      378.31      443.86     35.35 o 
 -26   4   4      216.74      198.57     29.79 o 
 -24   4   4     2734.13     2889.07    122.40 o 
 -22   4   4       42.52       40.43     19.26 o 
 -20   4   4     2629.57     2694.30    132.54 o 
 -18   4   4    10652.35    10785.89    289.37 o 
 -16   4   4     4149.28     3963.56    129.91 o 
 -14   4   4      322.94      193.03     27.80 o 
 -12   4   4      994.55      870.59     51.09 o 
 -10   4   4     2069.12     1981.72     77.93 o 
  -8   4   4      135.85      117.25     21.98 o 
  -6   4   4      581.31      506.77     75.19 o 
  -4   4   4      463.67      544.52     40.94 o 
  -2   4   4       35.13       13.42     21.19 o 
   0   4   4        2.83        7.87     14.22 o 
   2   4   4     1727.29     1743.86     72.63 o 
   4   4   4       90.37      101.79     26.14 o 
   6   4   4     1449.93     1310.20     62.06 o 
   8   4   4       41.25       22.66     15.77 o 
  10   4   4     2195.40     2135.79     81.98 o 
  12   4   4      594.08      562.29     42.85 o 
  14   4   4      978.30     1088.19     71.69 o 
  16   4   4       92.72       63.26     18.64 o 
  18   4   4      772.05      879.69     56.79 o 
  20   4   4      826.41      864.19     41.34 o 
  22   4   4       19.91       36.59     12.72 o 
  24   4   4     1031.40      969.19     46.44 o 
  26   4   4      494.00      497.43     32.83 o 
  28   4   4      257.01      240.34     24.08 o 
  30   4   4      858.68      859.38     64.44 o 
  32   4   4       38.12       59.02     17.84 o 
  34   4   4      123.32      148.25     22.96 o 
  36   4   4        1.33       18.85     14.23 o 
  38   4   4      127.05      128.98     25.41 o 
  40   4   4      143.97      137.97     30.20 o 
  42   4   4       12.28       32.92     17.98 o 
  44   4   4      556.17      469.99     44.26 o 
  46   4   4      995.71      967.99    140.42 o 
  48   4   4     1595.53     1601.77     81.26 o 
  50   4   4      679.25      754.44     73.94 o 
  52   4   4        8.84      -11.03     26.73 o 
  54   4   4        1.65        9.87     25.19 o 
  56   4   4        0.04       24.55     26.86 o 
  58   4   4      343.95      333.04    150.53 o 
  60   4   4      615.56      570.56    125.76 o 
  62   4   4      246.05      357.65    126.43 o 
  64   4   4       66.34       83.56     33.49 o 
  66   4   4       47.59       78.58     42.03 o 
  68   4   4      189.22      231.22     48.31 o 
  70   4   4      480.32      482.14     68.30 o 
  72   4   4      469.09      574.19    163.47 o 
  74   4   4        0.25       33.56     33.99 o 
 -61   5   4       18.79       35.30     32.98 o 
 -59   5   4      101.23      127.86     41.68 o 
 -57   5   4      553.16      647.86    103.62 o 
 -55   5   4        2.26       -4.44     25.85 o 
 -53   5   4       85.44      117.76     34.08 o 
 -51   5   4      323.15      339.85     78.31 o 
 -49   5   4       56.02       42.79     27.35 o 
 -47   5   4        0.15       10.75     26.40 o 
 -45   5   4      163.27      220.45     43.54 o 
 -43   5   4        4.44        8.63     22.45 o 
 -41   5   4       44.93       62.93     27.48 o 
 -39   5   4       13.76       25.24     23.74 o 
 -37   5   4       77.44       74.31     27.36 o 
 -35   5   4      614.37      588.97     55.95 o 
 -33   5   4        6.44       14.35     21.47 o 
 -31   5   4       98.20       78.15     26.60 o 
 -29   5   4        1.74        5.61     19.34 o 
 -27   5   4     1329.52     1327.92     75.28 o 
 -25   5   4        0.36       -1.16     18.78 o 
 -23   5   4      196.54      225.29     34.93 o 
 -21   5   4       66.67       70.97     23.58 o 
 -19   5   4      415.36      491.73     45.90 o 
 -17   5   4      414.23      328.55     37.56 o 
 -15   5   4      273.20      211.33     46.93 o 
 -13   5   4      221.61      167.27     28.63 o 
 -11   5   4        5.67       -3.74     15.71 o 
  -9   5   4     1251.50     1148.64     62.39 o 
  -7   5   4       72.72       23.24     30.81 o 
  -5   5   4      869.69      835.54     88.81 o 
  -3   5   4      947.94     1022.33    117.11 o 
  -1   5   4       15.45       64.47     43.24 o 
   1   5   4      143.18      125.75     24.02 o 
   3   5   4       56.08       31.75     19.19 o 
   5   5   4        0.05       -7.38     14.68 o 
   7   5   4       31.34       28.63     17.24 o 
   9   5   4      373.80      409.22     59.21 o 
  11   5   4      201.57      156.19     30.19 o 
  13   5   4        8.60        7.20     16.38 o 
  15   5   4     1445.56     1361.79    113.45 o 
  17   5   4      286.67      257.49     30.36 o 
  19   5   4        9.58       -2.73     11.96 o 
  21   5   4      870.08      877.86     48.91 o 
  23   5   4      111.03       93.18     18.45 o 
  25   5   4      575.76      635.40     39.22 o 
  27   5   4      114.08      109.94     23.85 o 
  29   5   4        0.07        2.57     14.50 o 
  31   5   4      186.76      216.01     27.17 o 
  33   5   4      119.89      196.01     27.51 o 
  35   5   4     1208.57     1326.52     62.14 o 
  37   5   4       94.44       22.05     23.92 o 
  39   5   4        0.49      -15.75     15.75 o 
  41   5   4        9.06       19.36     21.56 o 
  43   5   4      175.80      128.43     47.77 o 
  45   5   4      162.21      141.82     28.61 o 
  47   5   4       75.48      115.95     35.11 o 
  49   5   4        2.64       -3.73     24.83 o 
  51   5   4      107.00      121.37     37.32 o 
  53   5   4      234.53      357.18     87.11 o 
  55   5   4      128.35      162.11     43.24 o 
  57   5   4      329.53      286.13     63.32 o 
  59   5   4        0.03      -38.49     38.49 o 
  61   5   4        2.76        4.66     35.67 o 
 -46   6   4       14.93       17.93     56.57 o 
 -44   6   4       47.58      -11.17     51.06 o 
 -42   6   4      173.42       77.73     64.61 o 
 -40   6   4      265.22      326.50    101.05 o 
 -38   6   4        4.58       28.24     29.85 o 
 -36   6   4        2.29       14.20     76.16 o 
 -34   6   4       68.71       89.60     35.47 o 
 -32   6   4      777.34      775.19    113.07 o 
 -30   6   4      654.37      618.38     59.54 o 
 -28   6   4       90.50       78.05     37.00 o 
 -26   6   4       21.01       25.97     23.91 o 
 -24   6   4      178.70      156.67     33.77 o 
 -22   6   4        2.20       12.00     24.00 o 
 -20   6   4      369.85      368.71     44.85 o 
 -18   6   4        0.06        1.23     23.95 o 
 -16   6   4       24.73       30.29     22.01 o 
 -14   6   4       30.88        9.83     20.44 o 
 -12   6   4        6.50        8.64     20.81 o 
 -10   6   4      301.32      286.54     44.96 o 
  -8   6   4      223.50      194.98     32.20 o 
  -6   6   4       23.57        0.65     18.04 o 
  -4   6   4      466.33      501.73     54.36 o 
  -2   6   4       27.13       32.98     25.06 o 
   0   6   4        3.18       -2.07     17.35 o 
   2   6   4        1.01        3.01     23.60 o 
   4   6   4      140.96      141.38     28.12 o 
   6   6   4      201.99      232.00     44.01 o 
   8   6   4        0.43        0.22     19.11 o 
  10   6   4       13.17        9.56     17.63 o 
  12   6   4      107.53       92.24     24.09 o 
  14   6   4      640.60      676.26     61.05 o 
  16   6   4     1303.39     1379.43     86.34 o 
  18   6   4      256.41      253.54     28.81 o 
  20   6   4     1177.64     1248.78     79.56 o 
  22   6   4      832.70      949.26     56.90 o 
  24   6   4      165.71      261.23     28.44 o 
  26   6   4       27.86       33.98     19.31 o 
  28   6   4       19.30       25.28     19.48 o 
  30   6   4      329.01      364.80     56.70 o 
  32   6   4        0.00       15.06     19.68 o 
  34   6   4       61.75       87.47     33.52 o 
  36   6   4      270.84      258.85     85.25 o 
  38   6   4       25.93      113.01     62.86 o 
  40   6   4       12.08       35.65     51.83 o 
  42   6   4       85.33      121.67     68.77 o 
 -99   1   5        0.04       -6.06     20.13 o 
 -97   1   5      459.95      492.06     41.89 o 
 -95   1   5       32.61       21.13     18.17 o 
 -93   1   5        9.53       10.12     17.06 o 
 -91   1   5       51.72       81.01     21.35 o 
 -89   1   5       91.89      109.65     22.09 o 
 -87   1   5      425.79      461.21     38.60 o 
 -85   1   5      204.12      227.79     28.00 o 
 -83   1   5      480.61      532.63     40.30 o 
 -81   1   5       25.83       23.10     20.89 o 
 -79   1   5      425.71      444.24     35.82 o 
 -77   1   5      270.56      293.11     29.10 o 
 -75   1   5      343.66      341.86     28.13 o 
 -73   1   5       17.75       10.49      9.67 o 
 -71   1   5        9.01       27.76     10.42 o 
 -69   1   5      174.43      210.30     18.56 o 
 -67   1   5      708.27      646.80     33.41 o 
 -65   1   5       78.82       91.50     21.09 o 
 -63   1   5        7.01       11.14      6.85 o 
 -61   1   5       78.97       68.20     10.55 o 
 -59   1   5      383.24      475.38     26.73 o 
 -57   1   5      499.71      431.71     19.02 o 
 -55   1   5       10.95       12.32      6.78 o 
 -53   1   5      236.66      188.17     16.00 o 
 -51   1   5      635.93      635.41     21.86 o 
 -49   1   5     3815.17     3972.89     72.18 o 
 -47   1   5     1468.87     1500.27     34.24 o 
 -45   1   5     3466.68     3637.86     70.81 o 
 -43   1   5     2711.17     2815.12     82.31 o 
 -41   1   5      437.06      513.35     18.43 o 
 -39   1   5       71.15       82.72      8.54 o 
 -37   1   5      662.13      537.37     25.66 o 
 -35   1   5     3328.77     3206.34     57.68 o 
 -33   1   5      817.48      695.85     22.25 o 
 -31   1   5      736.09      768.86     19.02 o 
 -29   1   5       12.08        8.64      3.98 o 
 -27   1   5       46.41       81.56      6.65 o 
 -25   1   5      158.49      228.52     13.35 o 
 -23   1   5        1.47        4.09      3.45 o 
 -21   1   5     1182.07     1390.63     32.05 o 
 -19   1   5       49.00       80.23      7.68 o 
 -17   1   5     1686.39     1968.70     52.28 o 
 -15   1   5     8500.18     9778.88    167.58 o 
 -13   1   5     7844.60     8604.99    159.68 o 
 -11   1   5      150.53      167.85     14.73 o 
  -9   1   5     4788.27     5483.88     90.59 o 
  -7   1   5      535.64      561.36     19.59 o 
  -5   1   5      365.11      476.70     15.41 o 
  -3   1   5      624.46      550.71     17.14 o 
  -1   1   5     3319.49     3266.24     57.33 o 
   1   1   5      582.94      651.03     18.14 o 
   3   1   5      237.79      229.01     12.43 o 
   5   1   5     1069.83     1221.96     29.55 o 
   7   1   5     1119.80     1146.67     28.64 o 
   9   1   5     7108.69     8460.45    132.95 o 
  11   1   5     3418.16     3826.98     62.01 o 
  13   1   5       33.96       18.71      4.74 o 
  15   1   5      856.63      897.55     17.78 o 
  17   1   5      217.92      241.01      9.08 o 
  19   1   5      954.69      972.94     23.02 o 
  21   1   5       48.97       85.96      6.16 o 
  23   1   5      445.09      491.09     16.52 o 
  25   1   5       96.62       99.90      7.17 o 
  27   1   5     2891.81     3283.59     49.90 o 
  29   1   5     2539.28     2688.51     45.02 o 
  31   1   5     1013.61     1268.07     29.11 o 
  33   1   5      742.05      751.44     20.15 o 
  35   1   5      228.60      240.92     12.22 o 
  37   1   5     2178.47     2015.29     39.00 o 
  39   1   5     2468.36     2468.88     45.74 o 
  41   1   5      591.12      638.42     20.98 o 
  43   1   5       35.95       42.76      7.43 o 
  45   1   5      581.23      515.98     18.23 o 
  47   1   5      136.39      126.70     11.56 o 
  49   1   5     4943.25     4931.04     85.37 o 
  51   1   5        2.88        0.46      5.91 o 
  53   1   5        0.92        5.51      6.82 o 
  55   1   5      131.19      146.98     12.93 o 
  57   1   5     1653.71     1535.70     41.90 o 
  59   1   5      128.29      129.96     15.09 o 
  61   1   5       47.82       49.61     12.36 o 
  63   1   5      227.90      218.81     20.22 o 
  65   1   5      110.76       87.74     14.39 o 
  67   1   5      146.88      152.62     21.05 o 
  69   1   5      129.17      179.91     38.78 o 
  71   1   5        9.96      -10.48     12.23 o 
  73   1   5      299.21      296.13     32.52 o 
  75   1   5      373.63      360.70     35.46 o 
  77   1   5      578.06      564.20     44.79 o 
  79   1   5      101.75      140.93     29.68 o 
  81   1   5      268.79      299.28     40.53 o 
  83   1   5       19.75       14.96     17.06 o 
  85   1   5       53.05       16.65     19.52 o 
  87   1   5      656.47      691.86     44.79 o 
  89   1   5       82.61       42.93     17.27 o 
  91   1   5      217.90      260.24     29.15 o 
 -94   2   5       34.00       35.35     23.10 o 
 -92   2   5       22.74       36.63     18.39 o 
 -90   2   5      209.93      258.28     61.99 o 
 -88   2   5      123.46      106.65     23.09 o 
 -86   2   5        2.71        9.47     15.71 o 
 -84   2   5        8.19        9.22     16.18 o 
 -82   2   5        8.56       16.59     15.91 o 
 -80   2   5        8.43        0.36     14.22 o 
 -78   2   5        1.43       -9.06     13.32 o 
 -76   2   5        0.76       -0.69     13.28 o 
 -74   2   5      110.47       70.88     18.00 o 
 -72   2   5      161.52      193.43     27.11 o 
 -70   2   5       40.59       56.42     14.99 o 
 -68   2   5        0.70       12.01     11.36 o 
 -66   2   5       10.18       15.49     11.71 o 
 -64   2   5     2323.02     2318.64     67.30 o 
 -62   2   5      485.69      420.00     29.20 o 
 -60   2   5      675.38      654.50     36.17 o 
 -58   2   5      450.16      385.66     27.54 o 
 -56   2   5     1747.68     1447.41     48.28 o 
 -54   2   5       27.99       26.31     10.65 o 
 -52   2   5      838.93      641.00     33.53 o 
 -50   2   5     6904.64     5878.94    126.12 o 
 -48   2   5       89.73      111.94     14.63 o 
 -46   2   5      184.49      209.06     22.62 o 
 -44   2   5     3636.60     3572.06     82.84 o 
 -42   2   5      436.75      442.46     24.94 o 
 -40   2   5      412.25      414.54     23.76 o 
 -38   2   5      578.30      524.92     27.42 o 
 -36   2   5        3.07        3.58      8.39 o 
 -34   2   5       27.96       54.37     12.02 o 
 -32   2   5      630.60      709.99     39.60 o 
 -30   2   5        5.90        4.54     10.68 o 
 -28   2   5       21.49        9.21      7.98 o 
 -26   2   5      272.32      243.29     20.47 o 
 -24   2   5     1118.28     1200.33     43.04 o 
 -22   2   5     1169.21      999.84     48.62 o 
 -20   2   5        8.37        4.00      8.44 o 
 -18   2   5     1182.98     1094.89     61.76 o 
 -16   2   5     9829.51     9607.52    241.16 o 
 -14   2   5     3912.09     4172.64    196.14 o 
 -12   2   5      760.25      913.97     36.41 o 
 -10   2   5       84.62       67.69     15.07 o 
  -8   2   5     4754.91     4976.60    118.92 o 
  -6   2   5     1045.93     1090.40     38.52 o 
  -4   2   5        7.19       -1.27      6.77 o 
  -2   2   5      195.17      155.48     21.13 o 
   0   2   5     1522.41     1610.29     62.69 o 
   2   2   5      430.64      424.42     41.96 o 
   4   2   5     7512.37     7267.60    194.78 o 
   6   2   5     2770.45     2956.27     95.78 o 
   8   2   5     1314.98     1669.57     64.42 o 
  10   2   5      608.81      634.65     41.90 o 
  12   2   5     3515.79     3678.07    113.30 o 
  14   2   5       15.42       26.43     25.95 o 
  16   2   5     1582.22     1695.23     66.53 o 
  18   2   5     1234.68     1264.11     38.68 o 
  20   2   5      792.74      655.22     28.69 o 
  22   2   5      928.32     1014.62     35.85 o 
  24   2   5     1798.16     1746.79     45.90 o 
  26   2   5      716.68      803.95     62.01 o 
  28   2   5      500.92      532.63     30.06 o 
  30   2   5      540.17      586.53     26.78 o 
  32   2   5      610.42      695.76     27.87 o 
  34   2   5       21.31       13.51     10.72 o 
  36   2   5     2909.59     2915.77     66.15 o 
  38   2   5     1005.78      906.22     35.99 o 
  40   2   5     4037.00     3879.36     89.18 o 
  42   2   5      195.05      187.02     18.48 o 
  44   2   5      185.19      230.35     23.68 o 
  46   2   5       57.99       36.29     13.99 o 
  48   2   5      278.94      239.73     31.56 o 
  50   2   5        2.45       11.21     11.77 o 
  52   2   5      256.51      340.31     43.00 o 
  54   2   5      368.97      365.85     29.77 o 
  56   2   5       95.54       84.18     17.17 o 
  58   2   5       55.52       48.65     15.91 o 
  60   2   5       31.09       28.22     14.64 o 
  62   2   5       58.28       85.51     19.94 o 
  64   2   5       12.31        7.91     13.58 o 
  66   2   5      443.31      433.17     35.23 o 
  68   2   5      265.05      295.06     30.16 o 
  70   2   5        0.03       -5.60     12.73 o 
  72   2   5      187.35      267.45     33.49 o 
  74   2   5      885.42      850.61     57.56 o 
  76   2   5      322.39      351.16     41.40 o 
  78   2   5      673.89      693.80     53.43 o 
  80   2   5       11.35       -6.60     15.66 o 
  82   2   5      111.69      115.55     25.86 o 
  84   2   5      130.74      118.78     30.66 o 
  86   2   5      329.36      314.46     46.41 o 
  88   2   5      541.34      420.71     42.27 o 
 -89   3   5        8.48      -14.48     17.58 o 
 -87   3   5        0.56       -5.99     17.46 o 
 -85   3   5       40.37       22.69     21.73 o 
 -83   3   5       55.24       41.09     18.90 o 
 -81   3   5       37.57       24.12     16.88 o 
 -79   3   5      144.62      143.86     24.17 o 
 -77   3   5      152.30      160.23     23.95 o 
 -75   3   5       52.18       -1.83     17.92 o 
 -73   3   5      194.33      177.30     28.54 o 
 -71   3   5      579.59      621.61     47.51 o 
 -69   3   5      878.69      984.55     66.04 o 
 -67   3   5     1377.28     1376.20     74.04 o 
 -65   3   5      690.98      683.35     59.39 o 
 -63   3   5       43.82       24.26     21.19 o 
 -61   3   5      207.58      160.54     34.60 o 
 -59   3   5      140.22      114.29     27.16 o 
 -57   3   5      358.84      286.96     37.62 o 
 -55   3   5       12.95       12.94     18.64 o 
 -53   3   5        1.32       -2.58     16.76 o 
 -51   3   5      161.00      126.43     26.33 o 
 -49   3   5      608.08      532.33     46.60 o 
 -47   3   5     2070.14     1913.50     80.39 o 
 -45   3   5      137.83      139.20     25.76 o 
 -43   3   5        1.03        2.98     21.01 o 
 -41   3   5       19.53       -5.31     13.74 o 
 -39   3   5       16.20       15.26     17.47 o 
 -37   3   5        7.78      -11.25     12.70 o 
 -35   3   5        5.19       10.37     14.94 o 
 -33   3   5      100.55       97.30     20.45 o 
 -31   3   5      433.10      456.19     38.07 o 
 -29   3   5      101.55       87.95     19.11 o 
 -27   3   5      225.25      209.30     25.21 o 
 -25   3   5      517.72      562.18     48.42 o 
 -23   3   5      772.13      725.51     38.54 o 
 -21   3   5        1.02       -8.88      9.88 o 
 -19   3   5      774.22      864.71     39.54 o 
 -17   3   5       13.06       18.06     29.68 o 
 -15   3   5      308.97      294.17     31.17 o 
 -13   3   5      672.53      640.87     45.77 o 
 -11   3   5     2679.90     2398.22     87.77 o 
  -9   3   5      801.42      821.40     60.37 o 
  -7   3   5        3.04      -10.36     10.36 o 
  -5   3   5     1126.53     1126.77     57.70 o 
  -3   3   5      168.32      172.34     23.83 o 
  -1   3   5      118.08      118.16     20.77 o 
   1   3   5      281.96      293.17     30.17 o 
   3   3   5      376.15      444.42     38.03 o 
   5   3   5      108.85       56.96     16.69 o 
   7   3   5     1866.04     1850.04     73.07 o 
   9   3   5     4226.13     4413.14    135.84 o 
  11   3   5     4667.33     4949.74    148.66 o 
  13   3   5     3100.16     2686.88     95.47 o 
  15   3   5     3410.61     3197.61    165.39 o 
  17   3   5     1719.81     1829.94    120.73 o 
  19   3   5       20.02       15.01     13.47 o 
  21   3   5      251.81      344.54     28.09 o 
  23   3   5      308.34      256.52     24.72 o 
  25   3   5      613.78      689.58     37.64 o 
  27   3   5        8.61        9.49     10.87 o 
  29   3   5      405.16      441.48     34.27 o 
  31   3   5      465.10      547.16     38.45 o 
  33   3   5     1120.20     1234.48     58.98 o 
  35   3   5      295.54      362.63     33.05 o 
  37   3   5       57.93       38.74     15.36 o 
  39   3   5       22.81       18.50     13.86 o 
  41   3   5        0.30        6.44     15.04 o 
  43   3   5        1.68       11.73     15.84 o 
  45   3   5       83.76      109.27     24.85 o 
  47   3   5      184.78      174.41     29.65 o 
  49   3   5        0.43      -15.41     21.94 o 
  51   3   5       62.70       69.91     29.36 o 
  53   3   5      103.02       87.30     30.04 o 
  55   3   5        1.75       13.07     32.26 o 
  57   3   5       22.71        5.83     23.53 o 
  59   3   5       75.10       84.44     33.00 o 
  61   3   5       40.88       92.97     35.37 o 
  63   3   5       91.14       46.81     23.14 o 
  65   3   5      120.11      135.76     29.03 o 
  67   3   5       46.38       50.65     23.44 o 
  69   3   5      125.76       96.15     22.52 o 
  71   3   5       71.08       29.28     18.04 o 
  73   3   5       14.17        7.38     16.75 o 
  75   3   5        1.27      -15.56     15.56 o 
  77   3   5      165.39      196.85     30.80 o 
  79   3   5      145.82      146.18     30.44 o 
  81   3   5      155.21      229.04     35.18 o 
  83   3   5       36.63       26.17     21.93 o 
 -80   4   5      235.49      236.45     57.67 o 
 -78   4   5      667.90      808.21     85.16 o 
 -76   4   5      168.93      213.17     42.88 o 
 -74   4   5      114.95      124.31     35.60 o 
 -72   4   5      683.57      711.29     99.52 o 
 -70   4   5      223.10      223.34     40.92 o 
 -68   4   5       64.14       84.12     30.63 o 
 -66   4   5     1257.34     1234.28     84.56 o 
 -64   4   5      614.57      618.33     59.59 o 
 -62   4   5       33.04       44.75     28.27 o 
 -60   4   5      111.25      131.18     30.63 o 
 -58   4   5       71.36      103.49     29.24 o 
 -56   4   5        4.22        9.76     21.99 o 
 -54   4   5      139.99      148.26     30.89 o 
 -52   4   5      166.32      182.06     32.82 o 
 -50   4   5        0.22       -3.06     18.10 o 
 -48   4   5      139.44      279.54    123.62 o 
 -46   4   5      602.47      700.84     55.80 o 
 -44   4   5      360.49      335.44     51.13 o 
 -42   4   5       99.26      157.17     36.75 o 
 -40   4   5      204.82      265.16     44.52 o 
 -38   4   5      134.89      140.85     29.85 o 
 -36   4   5        1.59       -7.73     24.17 o 
 -34   4   5      364.27      365.86     41.77 o 
 -32   4   5       24.18       28.17     19.57 o 
 -30   4   5      440.40      437.40     44.25 o 
 -28   4   5        8.22        1.74     25.60 o 
 -26   4   5        4.05      -15.00     15.00 o 
 -24   4   5     1505.94     1463.11     75.60 o 
 -22   4   5      286.95      211.52     31.70 o 
 -20   4   5     2345.42     2241.01     91.06 o 
 -18   4   5      972.40     1068.16     62.36 o 
 -16   4   5     2113.46     2309.01    121.23 o 
 -14   4   5     2135.49     1896.88     82.63 o 
 -12   4   5      211.35      120.51     25.02 o 
 -10   4   5     1798.96     1865.60     81.31 o 
  -8   4   5     3128.51     3027.77    107.90 o 
  -6   4   5     3731.90     3761.61    199.72 o 
  -4   4   5       15.69      -17.17     17.17 o 
  -2   4   5       28.18       14.33     23.08 o 
   0   4   5      295.04      319.92     52.22 o 
   2   4   5      421.40      293.49     38.91 o 
   4   4   5      190.85      172.81     27.17 o 
   6   4   5        2.20        1.21     15.18 o 
   8   4   5      521.68      628.67     48.36 o 
  10   4   5      948.10      836.95     55.96 o 
  12   4   5     4346.05     3850.59    128.57 o 
  14   4   5     1882.10     1889.74     82.31 o 
  16   4   5        3.41      -13.30     13.30 o 
  18   4   5      676.97      634.36     49.91 o 
  20   4   5        4.47      -10.36     10.80 o 
  22   4   5      967.41      876.24     48.47 o 
  24   4   5      260.09      245.51     24.72 o 
  26   4   5       98.28      107.02     32.18 o 
  28   4   5      148.86      149.44     20.39 o 
  30   4   5      543.29      554.00     40.60 o 
  32   4   5       60.89       58.83     17.49 o 
  34   4   5      693.76      624.47     45.82 o 
  36   4   5        1.20       20.54     24.37 o 
  38   4   5      243.57      232.48     33.05 o 
  40   4   5       19.55       12.19     16.48 o 
  42   4   5      268.63      283.40     35.54 o 
  44   4   5     1006.70     1016.40     67.42 o 
  46   4   5     1629.85     1559.67     81.64 o 
  48   4   5      111.06       98.37     26.31 o 
  50   4   5       71.81       28.67     32.25 o 
  52   4   5        0.00        5.90     24.12 o 
  54   4   5      996.91     1274.23    103.35 o 
  56   4   5        2.78      -13.86     25.09 o 
  58   4   5      521.49      519.28     67.50 o 
  60   4   5     1649.37     1647.67    168.75 o 
  62   4   5      169.66      138.97     56.76 o 
  64   4   5      429.79      392.85     62.84 o 
  66   4   5        1.10       15.17     27.96 o 
  68   4   5      147.35      108.21     56.84 o 
  70   4   5        0.00       37.35     30.89 o 
  72   4   5       55.28      244.95     81.65 o 
 -67   5   5       41.11       97.65     79.83 o 
 -65   5   5       42.27       19.55     68.20 o 
 -63   5   5       10.27        8.43     63.79 o 
 -61   5   5     1275.18     1412.38    196.68 o 
 -59   5   5     1441.62     1350.17     98.17 o 
 -57   5   5      208.27      239.10     44.33 o 
 -55   5   5      253.87      259.92     45.24 o 
 -53   5   5       46.45      111.49     37.70 o 
 -51   5   5      194.35      183.44     40.00 o 
 -49   5   5      143.87      145.97     35.21 o 
 -47   5   5      329.95      427.69    107.01 o 
 -45   5   5       11.45       14.87     23.98 o 
 -43   5   5      144.37      204.22     37.89 o 
 -41   5   5      475.14      494.23     68.21 o 
 -39   5   5      206.82      180.01     36.82 o 
 -37   5   5        2.48        7.54     22.13 o 
 -35   5   5       43.67       69.43     34.73 o 
 -33   5   5       87.48       68.87     27.34 o 
 -31   5   5      172.80      163.60     44.90 o 
 -29   5   5      135.85      114.55     43.13 o 
 -27   5   5        8.07      -17.53     17.53 o 
 -25   5   5      668.92      580.66     70.59 o 
 -23   5   5      207.32      288.31     38.76 o 
 -21   5   5      751.35      623.49     60.13 o 
 -19   5   5     2353.37     2428.15    144.95 o 
 -17   5   5      199.84      217.61     33.73 o 
 -15   5   5      679.97      622.36     53.04 o 
 -13   5   5      520.64      471.64     46.18 o 
 -11   5   5      444.27      391.03     41.70 o 
  -9   5   5      429.23      407.24     42.53 o 
  -7   5   5     2765.47     2706.29    109.00 o 
  -5   5   5       14.51       -3.51     17.25 o 
  -3   5   5      102.79       63.83     22.94 o 
  -1   5   5      155.47      125.02     30.91 o 
   1   5   5       28.30       14.25     17.73 o 
   3   5   5      152.20      148.57     27.59 o 
   5   5   5        0.08      -14.82     14.82 o 
   7   5   5      613.65      572.95     49.08 o 
   9   5   5      636.33      529.74     47.03 o 
  11   5   5       36.91       59.96     21.11 o 
  13   5   5      943.45      980.48     61.29 o 
  15   5   5       46.34       46.31     20.99 o 
  17   5   5       10.68       -5.64     12.88 o 
  19   5   5        1.56        0.01     12.85 o 
  21   5   5       12.58       22.40     14.38 o 
  23   5   5        0.00       -0.87     12.35 o 
  25   5   5       47.15       58.61     16.72 o 
  27   5   5       85.22       87.64     19.69 o 
  29   5   5        4.07       -4.34     14.72 o 
  31   5   5      659.45      570.09     44.31 o 
  33   5   5      121.86      113.51     25.86 o 
  35   5   5      511.25      573.31    105.96 o 
  37   5   5      463.77      468.31     55.96 o 
  39   5   5        9.77       15.35     18.23 o 
  41   5   5      406.91      470.01     46.35 o 
  43   5   5       20.49        1.20     28.36 o 
  45   5   5      947.08      844.16     96.10 o 
  47   5   5     1073.58     1180.92     91.19 o 
  49   5   5     1027.10     1073.50     74.06 o 
  51   5   5     1084.84     1198.23    101.15 o 
  53   5   5      150.22      162.75     43.79 o 
  55   5   5       88.39       58.46     49.61 o 
  57   5   5      467.79      545.40    110.86 o 
 -42   6   5       73.16       91.50     51.11 o 
 -40   6   5      131.79      112.21     63.11 o 
 -38   6   5        0.43       -9.31     39.32 o 
 -36   6   5       25.94       42.54     45.99 o 
 -34   6   5        0.05      -17.40     36.73 o 
 -32   6   5      222.64      257.12     46.46 o 
 -30   6   5      119.53      142.52     34.56 o 
 -28   6   5       33.91       40.07     27.67 o 
 -26   6   5       13.93       -0.06     23.66 o 
 -24   6   5      578.51      541.95     56.49 o 
 -22   6   5      263.07      263.38     44.70 o 
 -20   6   5      293.02      343.93     72.31 o 
 -18   6   5      395.77      454.08     50.28 o 
 -16   6   5      851.42      860.44    110.56 o 
 -14   6   5      179.58      146.60     32.59 o 
 -12   6   5      126.49      113.49     51.97 o 
 -10   6   5     1038.48     1128.67     76.38 o 
  -8   6   5     2255.49     2325.50    108.51 o 
  -6   6   5      757.40      724.20     62.24 o 
  -4   6   5      161.03      147.67     33.23 o 
  -2   6   5      115.55      118.49     29.24 o 
   0   6   5        2.31        5.85     37.94 o 
   2   6   5      115.38       92.36     30.92 o 
   4   6   5      446.44      511.73     50.36 o 
   6   6   5      384.44      450.96     47.95 o 
   8   6   5        3.69       28.61     22.03 o 
  10   6   5      146.05      169.85     32.28 o 
  12   6   5      318.17      393.22     41.55 o 
  14   6   5       11.69       32.21     17.36 o 
  16   6   5       41.70       44.00     18.56 o 
  18   6   5       63.96       31.74     17.62 o 
  20   6   5      165.26      145.02     27.87 o 
  22   6   5      371.53      400.75     42.28 o 
  24   6   5        1.99       19.79     16.73 o 
  26   6   5       24.76       14.60     19.20 o 
  28   6   5       27.02       21.94     24.87 o 
  30   6   5      310.22      188.26     60.38 o 
  32   6   5      258.80      200.68     74.22 o 
  34   6   5      734.43     1125.27    167.48 o 
  36   6   5      162.60      294.69     92.79 o 
 -98   0   6       49.08      142.82     39.62 o 
 -96   0   6       74.38       63.85     39.93 o 
 -94   0   6       32.78       56.26     19.39 o 
 -92   0   6      211.58      272.28     30.87 o 
 -90   0   6       36.08       50.06     18.92 o 
 -88   0   6      233.91      198.97     27.27 o 
 -86   0   6       61.50       55.58     18.86 o 
 -84   0   6       31.18       28.45     16.30 o 
 -82   0   6      988.40      936.11     81.72 o 
 -80   0   6        0.28       13.77     14.50 o 
 -78   0   6        1.82       -1.79     12.61 o 
 -76   0   6      287.97      302.80     43.74 o 
 -74   0   6      115.42      100.84     18.98 o 
 -72   0   6      518.88      531.27     37.73 o 
 -70   0   6      473.71      586.73     40.15 o 
 -68   0   6      229.36      190.14     23.99 o 
 -66   0   6       25.69       18.52     12.07 o 
 -64   0   6       87.81      106.79     20.78 o 
 -62   0   6       71.64       71.78     15.31 o 
 -60   0   6     1747.82     1702.21     79.62 o 
 -58   0   6     2148.74     1986.82     68.72 o 
 -56   0   6      720.05      660.25     39.11 o 
 -54   0   6      304.79      269.65     45.81 o 
 -52   0   6       44.57       67.75     28.00 o 
 -50   0   6        0.77       -3.46      8.94 o 
 -48   0   6     3058.48     2911.97     87.70 o 
 -46   0   6    11970.43    11391.85    275.80 o 
 -44   0   6     5275.10     5228.83    121.54 o 
 -42   0   6     1436.36     1464.11     54.32 o 
 -40   0   6     7017.17     6750.53    176.46 o 
 -38   0   6     8779.09     8389.07    305.52 o 
 -36   0   6      556.27      476.50     33.02 o 
 -34   0   6     5485.29     5301.13    142.27 o 
 -32   0   6     4726.28     4973.27    164.71 o 
 -30   0   6     7922.13     8040.98    201.80 o 
 -28   0   6     6299.93     6635.78    170.19 o 
 -26   0   6      552.36      511.63     38.82 o 
 -24   0   6    15308.99    15486.12    363.76 o 
 -22   0   6    24098.15    26617.94    607.47 o 
 -20   0   6     5752.95     5763.76    148.18 o 
 -18   0   6      677.57      777.11     58.10 o 
 -16   0   6      731.24      662.63     51.50 o 
 -14   0   6      565.18      518.42     22.74 o 
 -12   0   6     1945.48     1976.31     63.47 o 
 -10   0   6      990.04     1400.94     36.92 o 
  -8   0   6      807.48      932.90     29.03 o 
  -6   0   6       53.55       37.15      7.90 o 
  -4   0   6       70.28       46.76      7.94 o 
  -2   0   6     2294.94     2186.39     50.06 o 
   0   0   6      362.64      285.13     16.26 o 
   2   0   6     7095.63     7989.35    137.34 o 
   4   0   6     6046.70     6578.87    115.35 o 
   6   0   6     3867.27     4039.35     75.82 o 
   8   0   6     2736.84     2942.23     64.33 o 
  10   0   6    16853.91    16913.71    337.46 o 
  12   0   6     9817.40    10203.59    354.86 o 
  14   0   6    31940.83    34890.91    679.80 o 
  16   0   6        6.79        2.26      7.61 o 
  18   0   6     6098.77     6220.78    124.08 o 
  20   0   6        0.90       -5.05      5.05 o 
  22   0   6    22705.91    23188.03    415.62 o 
  24   0   6     1334.44     1359.20     44.05 o 
  26   0   6     3065.01     2954.76    124.61 o 
  28   0   6     1526.91     1512.53     96.40 o 
  30   0   6     5121.05     4949.33    293.38 o 
  32   0   6     1287.07     1423.71     68.76 o 
  34   0   6     5648.35     5736.48    140.52 o 
  36   0   6      984.49      936.35     84.64 o 
  38   0   6     1454.55     1438.28     46.44 o 
  40   0   6     2502.26     2608.66     70.62 o 
  42   0   6      403.81      480.59     30.25 o 
  44   0   6       61.26       71.88     14.48 o 
  46   0   6      331.07      372.20     27.90 o 
  48   0   6      644.37      644.77     61.65 o 
  50   0   6       27.04       22.81     12.11 o 
  52   0   6     1644.85     1586.25     79.30 o 
  54   0   6       22.06       18.53     12.06 o 
  56   0   6      160.78      152.68     20.35 o 
  58   0   6      687.17      616.25     45.90 o 
  60   0   6        0.10       -1.09     11.10 o 
  62   0   6      112.34      124.63     34.08 o 
  64   0   6      488.41      492.80     41.62 o 
  66   0   6       99.52       93.53     32.16 o 
  68   0   6      129.68      112.64     25.28 o 
  70   0   6       25.97       11.89     20.27 o 
  72   0   6      576.67      586.56     47.07 o 
  74   0   6       26.70       57.40     15.55 o 
  76   0   6      259.96      262.93     27.08 o 
  78   0   6      170.59      131.92     20.68 o 
  80   0   6      153.16      150.90     22.02 o 
  82   0   6      200.37      230.04     31.53 o 
  84   0   6        9.48       13.96     21.86 o 
  86   0   6      123.92      121.45     32.27 o 
  88   0   6      275.84      305.43     36.10 o 
  90   0   6      854.13      989.25     91.91 o 
 -97   1   6      161.38      162.64     45.68 o 
 -95   1   6       44.22       75.65     21.43 o 
 -93   1   6      215.92      223.01     45.48 o 
 -91   1   6      657.83      673.86     46.98 o 
 -89   1   6     1122.74     1281.39     86.67 o 
 -87   1   6       72.44      106.91     21.85 o 
 -85   1   6      202.01      218.45     48.28 o 
 -83   1   6      118.41      133.80     22.90 o 
 -81   1   6      214.32      205.47     26.34 o 
 -79   1   6      219.43      203.49     25.35 o 
 -77   1   6      385.08      401.36     35.22 o 
 -75   1   6       60.82       44.85     25.36 o 
 -73   1   6      182.84      174.87     18.36 o 
 -71   1   6       47.74       50.49     12.49 o 
 -69   1   6      357.10      379.03     25.11 o 
 -67   1   6       32.68       25.36     10.39 o 
 -65   1   6       26.84       26.60     10.63 o 
 -63   1   6        1.79        1.82      7.98 o 
 -61   1   6     1218.38     1048.11     37.95 o 
 -59   1   6      764.29      677.39     24.16 o 
 -57   1   6     2341.73     2274.81     48.90 o 
 -55   1   6      251.97      260.42     18.08 o 
 -53   1   6     1093.51     1047.29     36.72 o 
 -51   1   6     7346.79     6899.87    116.50 o 
 -49   1   6     8442.91     7590.69    125.97 o 
 -47   1   6     6226.01     5867.49    100.52 o 
 -45   1   6      272.57      199.99     19.12 o 
 -43   1   6      268.03      266.78     14.17 o 
 -41   1   6     4790.84     4423.94     78.10 o 
 -39   1   6     2783.41     2768.03     53.09 o 
 -37   1   6     2787.21     2923.10     55.06 o 
 -35   1   6        0.10       -4.27      4.27 o 
 -33   1   6        3.30       -4.46      4.46 o 
 -31   1   6     3636.43     3788.22     66.90 o 
 -29   1   6     6626.55     6903.76    111.66 o 
 -27   1   6     2246.99     2437.30     46.36 o 
 -25   1   6      165.64      142.39     12.13 o 
 -23   1   6       71.33       81.75      8.45 o 
 -21   1   6      950.27     1078.51     24.90 o 
 -19   1   6     1986.56     2136.26     40.64 o 
 -17   1   6     1583.14     1645.92     33.13 o 
 -15   1   6       21.77       13.51      4.40 o 
 -13   1   6      946.03     1183.14     24.56 o 
 -11   1   6      399.28      467.13     14.28 o 
  -9   1   6      463.40      559.93     14.88 o 
  -7   1   6     4945.56     5151.35     75.14 o 
  -5   1   6     2549.40     2673.10     42.94 o 
  -3   1   6      193.31      176.74      8.65 o 
  -1   1   6     2025.94     1782.60     31.24 o 
   1   1   6      360.92      441.40     13.20 o 
   3   1   6      962.23      871.23     19.01 o 
   5   1   6      748.60      787.88     18.09 o 
   7   1   6     1617.71     1757.65     30.92 o 
   9   1   6     3045.91     3292.17     48.27 o 
  11   1   6     1470.53     1790.46     30.23 o 
  13   1   6      631.37      585.23     14.75 o 
  15   1   6     1096.84     1080.02     21.39 o 
  17   1   6     1623.82     1573.53     27.97 o 
  19   1   6     7108.95     7485.54    105.63 o 
  21   1   6        0.59       -0.37      6.01 o 
  23   1   6      628.40      686.04     20.51 o 
  25   1   6      644.11      638.90     19.79 o 
  27   1   6     1064.82     1118.28     31.08 o 
  29   1   6      894.35      930.38     24.69 o 
  31   1   6     4019.33     3864.24     65.92 o 
  33   1   6      858.49      810.14     24.01 o 
  35   1   6     2952.55     3147.25     59.44 o 
  37   1   6     4209.20     4141.05     74.54 o 
  39   1   6      153.33      192.86     15.06 o 
  41   1   6     1550.37     1354.63     33.47 o 
  43   1   6     2440.53     2246.73     50.37 o 
  45   1   6     2645.70     2654.33     57.28 o 
  47   1   6     2559.32     2673.47     57.99 o 
  49   1   6       55.72       66.85      8.76 o 
  51   1   6      783.35      735.07     23.84 o 
  53   1   6      175.64      175.17     14.24 o 
  55   1   6       44.91       68.87      9.04 o 
  57   1   6      425.59      378.42     42.07 o 
  59   1   6      426.89      496.86     29.67 o 
  61   1   6      499.53      488.58     29.81 o 
  63   1   6      438.27      399.41     33.55 o 
  65   1   6       36.28       43.17     16.77 o 
  67   1   6      608.51      545.56     43.70 o 
  69   1   6      377.44      505.39     41.46 o 
  71   1   6        0.38       -4.93     13.43 o 
  73   1   6       39.96       11.84     21.45 o 
  75   1   6       15.29       31.45     20.57 o 
  77   1   6      252.87      270.89     32.36 o 
  79   1   6       47.21       42.39     20.15 o 
  81   1   6       30.13       32.12     20.12 o 
  83   1   6       96.16       91.38     24.30 o 
  85   1   6      201.58      154.52     29.45 o 
  87   1   6      159.94      145.83     31.44 o 
  89   1   6      225.50      226.10     29.52 o 
 -94   2   6        0.92        2.97     19.95 o 
 -92   2   6       67.55      118.59     27.76 o 
 -90   2   6      381.72      461.65     62.88 o 
 -88   2   6      203.52      204.55     28.37 o 
 -86   2   6      223.87      243.64     30.44 o 
 -84   2   6      434.09      439.67     40.51 o 
 -82   2   6      148.72      136.20     24.22 o 
 -80   2   6      380.75      427.83     37.23 o 
 -78   2   6       93.15       98.15     21.24 o 
 -76   2   6      552.86      569.96     41.63 o 
 -74   2   6      296.30      296.70     30.41 o 
 -72   2   6        0.84        4.63     13.20 o 
 -70   2   6      233.10      242.30     24.60 o 
 -68   2   6       70.79       92.13     19.97 o 
 -66   2   6      231.87      227.25     23.04 o 
 -64   2   6      549.60      585.77     35.58 o 
 -62   2   6       69.55       72.71     14.87 o 
 -60   2   6      333.86      279.70     24.85 o 
 -58   2   6     2848.19     2814.41     75.57 o 
 -56   2   6      600.91      579.81     33.54 o 
 -54   2   6      500.92      540.71     31.76 o 
 -52   2   6     1714.25     1822.02     57.52 o 
 -50   2   6     1655.55     1598.98     50.53 o 
 -48   2   6      644.38      651.05     34.55 o 
 -46   2   6      885.75      774.84     36.30 o 
 -44   2   6     2087.89     1711.90     69.31 o 
 -42   2   6     2383.15     2283.58     60.44 o 
 -40   2   6      141.01      218.31     18.45 o 
 -38   2   6     1979.87     1700.38     48.27 o 
 -36   2   6        1.91        8.22      7.87 o 
 -34   2   6      130.64      117.96     18.18 o 
 -32   2   6      183.95      205.03     25.31 o 
 -30   2   6      290.15      252.59     25.06 o 
 -28   2   6     1038.43      896.48     37.09 o 
 -26   2   6       26.20       17.46      9.51 o 
 -24   2   6     1811.29     1794.24     91.89 o 
 -22   2   6     1791.03     1817.95     54.09 o 
 -20   2   6     1698.91     1585.86     45.47 o 
 -18   2   6     4894.89     4882.60    105.25 o 
 -16   2   6     1186.09     1169.81     37.86 o 
 -14   2   6        4.57        7.99     14.90 o 
 -12   2   6     2844.35     2972.81     69.81 o 
 -10   2   6     2089.45     2399.71     58.80 o 
  -8   2   6      430.38      480.88     28.68 o 
  -6   2   6     1020.07     1191.58     43.85 o 
  -4   2   6       13.35        2.16      9.92 o 
  -2   2   6      327.62      317.41     22.99 o 
   0   2   6       11.69        3.29      9.76 o 
   2   2   6     3943.15     4052.49    101.44 o 
   4   2   6     1952.62     2020.13     60.37 o 
   6   2   6     1318.17     1082.61     77.05 o 
   8   2   6      191.25      141.26     17.37 o 
  10   2   6     9166.07     9668.22    212.27 o 
  12   2   6      197.69      243.32     21.51 o 
  14   2   6     3572.60     3711.27     96.01 o 
  16   2   6      994.00     1004.18     36.57 o 
  18   2   6      486.56      446.20     29.12 o 
  20   2   6     1794.68     1876.76     79.06 o 
  22   2   6      465.96      419.56     44.38 o 
  24   2   6       87.35       75.83     13.37 o 
  26   2   6      329.59      328.29     20.35 o 
  28   2   6        9.71       -4.75      7.59 o 
  30   2   6      159.51      228.88     21.56 o 
  32   2   6      429.66      546.53     29.32 o 
  34   2   6       16.55       14.97      9.27 o 
  36   2   6      225.41      298.56     20.92 o 
  38   2   6       98.59       59.50     13.23 o 
  40   2   6     3809.27     3796.44     89.75 o 
  42   2   6     4342.27     4041.47    101.32 o 
  44   2   6        1.22        0.35     10.40 o 
  46   2   6      351.74      270.35     28.30 o 
  48   2   6     1079.57     1087.18     60.12 o 
  50   2   6       15.55        8.12     12.09 o 
  52   2   6      239.50      217.53     26.47 o 
  54   2   6      376.12      387.99     32.05 o 
  56   2   6      427.62      382.38     32.30 o 
  58   2   6     2298.43     2424.06     78.72 o 
  60   2   6      366.90      340.05     31.34 o 
  62   2   6      164.46      209.67     32.13 o 
  64   2   6       20.19       28.04     15.47 o 
  66   2   6      888.80      897.28     52.54 o 
  68   2   6       34.95       40.91     30.18 o 
  70   2   6       45.82       48.79     26.01 o 
  72   2   6       20.80       23.52     31.40 o 
  74   2   6       22.93       15.05     17.19 o 
  76   2   6       19.23       -2.71     15.92 o 
  78   2   6        2.81      -14.73     14.73 o 
  80   2   6       30.15       17.03     19.32 o 
  82   2   6        1.86       -4.89     17.01 o 
  84   2   6        0.51       -4.33     17.38 o 
  86   2   6       14.77       13.66     19.45 o 
 -87   3   6      242.70      267.46     34.48 o 
 -85   3   6     1868.78     1958.21     89.34 o 
 -83   3   6       65.85       54.42     21.49 o 
 -81   3   6      908.46     1010.60     59.80 o 
 -79   3   6      582.35      702.41     71.13 o 
 -77   3   6       10.69       13.34     16.26 o 
 -75   3   6      506.29      509.06     37.58 o 
 -73   3   6      109.71      100.73     23.73 o 
 -71   3   6      368.70      373.90     37.43 o 
 -69   3   6      174.95      186.54     28.58 o 
 -67   3   6      110.81       86.20     22.70 o 
 -65   3   6      178.02      151.05     25.33 o 
 -63   3   6      234.95      237.02     29.83 o 
 -61   3   6      298.64      258.96     56.26 o 
 -59   3   6       16.15        6.81     23.41 o 
 -57   3   6      255.13      276.71     37.59 o 
 -55   3   6      124.44      138.73     28.91 o 
 -53   3   6       54.21       71.95     26.95 o 
 -51   3   6        1.32       -3.79     15.65 o 
 -49   3   6       98.25      138.61     28.62 o 
 -47   3   6       61.76       29.26     37.78 o 
 -45   3   6      324.25      284.73     34.51 o 
 -43   3   6     1092.61     1029.22     60.63 o 
 -41   3   6       78.32       58.67     19.55 o 
 -39   3   6       12.75      -12.37     13.88 o 
 -37   3   6      580.58      673.51     72.37 o 
 -35   3   6       33.94       21.87     16.62 o 
 -33   3   6     1402.88     1373.57     96.84 o 
 -31   3   6     1025.79      999.49     54.01 o 
 -29   3   6       40.03       47.16     20.07 o 
 -27   3   6      482.44      444.77     43.12 o 
 -25   3   6     1258.43     1276.54     68.79 o 
 -23   3   6      837.19      792.43     56.29 o 
 -21   3   6      148.40       84.75     47.62 o 
 -19   3   6      465.33      372.95     38.57 o 
 -17   3   6     4941.09     5167.70    159.55 o 
 -15   3   6      657.24      533.69    112.19 o 
 -13   3   6     7647.42     7645.31    216.40 o 
 -11   3   6      932.75     1002.21     57.46 o 
  -9   3   6     6685.47     6588.59    190.98 o 
  -7   3   6     3383.55     3704.77    123.09 o 
  -5   3   6    15877.26    15763.34    399.99 o 
  -3   3   6      516.59      564.90     45.39 o 
  -1   3   6     4872.45     4752.85    172.38 o 
   1   3   6     1608.20     1377.80     68.38 o 
   3   3   6     1243.28     1062.41     78.84 o 
   5   3   6    10672.77    10698.18    361.76 o 
   7   3   6      366.18      314.55     33.91 o 
   9   3   6      579.82      529.98     43.82 o 
  11   3   6       51.48       22.84     15.69 o 
  13   3   6       70.98       59.06     18.61 o 
  15   3   6     1098.95     1014.81     58.52 o 
  17   3   6     1020.35     1039.61     59.27 o 
  19   3   6      146.85      110.39     18.75 o 
  21   3   6      247.31      156.81     21.62 o 
  23   3   6      106.55       84.83     17.75 o 
  25   3   6     1550.33     1626.23     76.58 o 
  27   3   6        3.48       19.26     12.83 o 
  29   3   6      332.57      366.15     32.57 o 
  31   3   6      337.51      274.44     38.28 o 
  33   3   6       42.18       48.80     17.19 o 
  35   3   6      642.80      558.69     57.42 o 
  37   3   6      535.72      548.99     41.86 o 
  39   3   6        3.11       10.91     15.81 o 
  41   3   6       65.28       54.59     20.00 o 
  43   3   6      227.12      215.09     36.50 o 
  45   3   6     1153.66     1168.96     72.67 o 
  47   3   6      665.45      728.30     57.71 o 
  49   3   6     1140.10     1155.67     74.00 o 
  51   3   6        0.20       -7.88     16.07 o 
  53   3   6       52.97       28.83     25.17 o 
  55   3   6        3.89       -5.06     23.17 o 
  57   3   6       98.25      111.88     26.58 o 
  59   3   6      352.28      481.78     46.88 o 
  61   3   6     2107.01     2188.70     96.14 o 
  63   3   6      521.12      575.78     53.26 o 
  65   3   6      466.91      601.37    102.47 o 
  67   3   6      966.32      920.22     55.96 o 
  69   3   6        5.02       16.24     17.28 o 
  71   3   6        1.16       -0.58     17.59 o 
  73   3   6      208.50      194.06     34.99 o 
  75   3   6      595.74      607.62     94.24 o 
  77   3   6       72.96      115.68     27.97 o 
  79   3   6      151.31      150.97     30.83 o 
 -78   4   6      546.73      686.73    144.93 o 
 -76   4   6      123.05      228.26     57.77 o 
 -74   4   6        0.90        5.19     33.08 o 
 -72   4   6        0.61      -31.05     31.05 o 
 -70   4   6       49.43       44.89     47.03 o 
 -68   4   6     1284.24     1359.87    237.05 o 
 -66   4   6       48.40       79.52     38.28 o 
 -64   4   6      431.60      466.48     69.28 o 
 -62   4   6        1.49       11.66     29.60 o 
 -60   4   6      278.68      287.91     55.00 o 
 -58   4   6     1144.58     1091.06     98.91 o 
 -56   4   6     1028.10     1040.82    124.97 o 
 -54   4   6     1417.97     1463.71    112.75 o 
 -52   4   6      818.29     1027.34     93.00 o 
 -50   4   6        1.66      -10.43     24.13 o 
 -48   4   6      697.53      687.56     74.15 o 
 -46   4   6      429.31      480.53     74.24 o 
 -44   4   6      295.43      336.34     95.73 o 
 -42   4   6       61.88       98.86     28.37 o 
 -40   4   6       51.15       48.23     24.39 o 
 -38   4   6       19.50       -2.45     29.17 o 
 -36   4   6       44.63       33.44     22.16 o 
 -34   4   6      532.21      479.48     49.80 o 
 -32   4   6       85.52       89.72     25.37 o 
 -30   4   6       70.88       67.73     23.77 o 
 -28   4   6      180.36      196.21     32.87 o 
 -26   4   6      386.58      355.13     56.90 o 
 -24   4   6      256.52      175.39     34.63 o 
 -22   4   6        1.22       27.85     17.52 o 
 -20   4   6        5.41       -3.00     13.56 o 
 -18   4   6     1026.43      959.65     66.16 o 
 -16   4   6        6.96       13.03     17.95 o 
 -14   4   6      489.65      571.28     49.20 o 
 -12   4   6        2.82       -5.65     15.06 o 
 -10   4   6     2274.41     2373.16    114.01 o 
  -8   4   6     1910.39     1846.93     86.53 o 
  -6   4   6        0.13      -14.66     14.66 o 
  -4   4   6      620.97      521.66     46.18 o 
  -2   4   6      490.34      467.27     44.60 o 
   0   4   6      105.41      210.38     65.27 o 
   2   4   6       52.84       38.89     19.34 o 
   4   4   6     1154.02     1026.13     61.18 o 
   6   4   6       94.27      101.25     23.31 o 
   8   4   6      127.46      113.44     24.56 o 
  10   4   6      781.80      732.04     68.68 o 
  12   4   6        0.37       -3.70     14.28 o 
  14   4   6        5.34       -9.80     13.30 o 
  16   4   6     1116.44     1037.39     78.81 o 
  18   4   6       46.44       30.82     14.76 o 
  20   4   6      249.31      208.46     31.22 o 
  22   4   6       24.83       18.71     16.49 o 
  24   4   6      135.44      120.10     19.48 o 
  26   4   6      161.27      206.66     27.21 o 
  28   4   6        1.87       -0.12     12.99 o 
  30   4   6       25.47       19.85     15.21 o 
  32   4   6       48.27       17.56     17.09 o 
  34   4   6      116.54       75.21     30.18 o 
  36   4   6       45.75       68.84     20.87 o 
  38   4   6      390.44      439.28     40.02 o 
  40   4   6      118.01      102.82     23.28 o 
  42   4   6      667.99      595.23     57.44 o 
  44   4   6     2841.98     3063.36    247.82 o 
  46   4   6        6.03       73.32     25.55 o 
  48   4   6     2341.03     2671.17    109.29 o 
  50   4   6        1.09        0.66     19.88 o 
  52   4   6      227.30      224.70     37.82 o 
  54   4   6       44.99       54.56     32.39 o 
  56   4   6     1456.53     1804.34    146.94 o 
  58   4   6     2596.63     2787.10    147.93 o 
  60   4   6      133.35      135.94     41.35 o 
  62   4   6        1.14       -4.86     28.22 o 
  64   4   6       58.59       86.11     39.43 o 
  66   4   6      134.87      117.84     46.26 o 
  68   4   6      415.55      333.76     85.19 o 
 -63   5   6       86.50       14.71     67.24 o 
 -61   5   6      384.27      369.85     76.45 o 
 -59   5   6        2.29       -7.56     40.25 o 
 -57   5   6        0.07        1.13     28.22 o 
 -55   5   6        7.54       -2.69     25.81 o 
 -53   5   6       10.66        4.78     26.43 o 
 -51   5   6       14.94       26.56     29.26 o 
 -49   5   6      759.38      894.49    105.17 o 
 -47   5   6      803.26      928.57     78.64 o 
 -45   5   6      398.14      388.01     60.73 o 
 -43   5   6        2.39       -5.13     24.04 o 
 -41   5   6      241.09      204.11     45.06 o 
 -39   5   6      458.04      471.84     54.80 o 
 -37   5   6       25.87       47.56     25.33 o 
 -35   5   6      149.74      144.60     35.20 o 
 -33   5   6       30.21       24.41     24.04 o 
 -31   5   6       84.43      100.67     29.86 o 
 -29   5   6       11.49       -0.73     21.24 o 
 -27   5   6        1.00      -16.90     18.97 o 
 -25   5   6        3.37       27.03     22.83 o 
 -23   5   6      359.88      441.26     53.05 o 
 -21   5   6      176.80      199.37     34.70 o 
 -19   5   6      260.06      203.86     34.89 o 
 -17   5   6       25.67       30.99     21.89 o 
 -15   5   6      432.93      373.89     78.91 o 
 -13   5   6      203.46      215.14     35.04 o 
 -11   5   6       67.11       46.77     44.56 o 
  -9   5   6      511.15      545.33     51.32 o 
  -7   5   6      186.11      111.23     38.08 o 
  -5   5   6      465.45      565.29     51.67 o 
  -3   5   6        5.15      -10.67     17.64 o 
  -1   5   6       95.90       96.95     34.45 o 
   1   5   6        7.97       16.43     21.98 o 
   3   5   6        5.07        6.40     18.45 o 
   5   5   6     1081.37     1106.95     67.65 o 
   7   5   6        1.82      -15.37     16.24 o 
   9   5   6       59.46       71.06     24.81 o 
  11   5   6      199.39      167.49     30.92 o 
  13   5   6       16.70       10.70     18.59 o 
  15   5   6       90.55       94.01     25.94 o 
  17   5   6       57.73       58.25     18.67 o 
  19   5   6      672.94      612.40     43.98 o 
  21   5   6       26.87       10.66     14.45 o 
  23   5   6       33.86       24.16     14.75 o 
  25   5   6      239.70      238.47     28.27 o 
  27   5   6       14.02       26.61     16.31 o 
  29   5   6      180.19      117.70     29.99 o 
  31   5   6      214.11      224.91     31.49 o 
  33   5   6      326.48      372.99     38.36 o 
  35   5   6      196.26      135.06     26.29 o 
  37   5   6       11.68       17.00     17.18 o 
  39   5   6       77.30      129.29     29.17 o 
  41   5   6      111.77      158.38     30.56 o 
  43   5   6     1073.18     1432.20     86.06 o 
  45   5   6       18.70       51.51     33.47 o 
  47   5   6      225.53      347.85     89.82 o 
  49   5   6        0.15       18.88     22.46 o 
  51   5   6      280.42      238.74     77.70 o 
  53   5   6       42.46       24.15     54.15 o 
 -38   6   6      218.88      338.32    111.07 o 
 -36   6   6       89.22      183.59     83.40 o 
 -34   6   6        1.84       27.80     46.49 o 
 -32   6   6        7.31       63.10     46.05 o 
 -30   6   6      207.49      194.98     70.89 o 
 -28   6   6       55.14      148.56     57.58 o 
 -26   6   6      113.51       77.22     46.95 o 
 -24   6   6       15.80       42.70     27.17 o 
 -22   6   6       81.60       51.25     27.08 o 
 -20   6   6       28.75        9.93     25.39 o 
 -18   6   6      661.59      800.20     68.22 o 
 -16   6   6      771.74      966.11    104.88 o 
 -14   6   6      317.92      310.43     45.81 o 
 -12   6   6       29.39       32.00     26.71 o 
 -10   6   6      107.85      100.93     31.23 o 
  -8   6   6      127.74      112.79     30.97 o 
  -6   6   6       43.48       61.35     28.55 o 
  -4   6   6       98.00       91.37     29.08 o 
  -2   6   6      452.65      444.01     52.64 o 
   0   6   6       15.74        2.16     21.99 o 
   2   6   6      171.50      110.40     30.61 o 
   4   6   6      100.82      138.86     53.25 o 
   6   6   6     1103.41      996.51     73.83 o 
   8   6   6      752.79      809.28     87.40 o 
  10   6   6      685.44      845.83     69.15 o 
  12   6   6       18.26       47.54     21.02 o 
  14   6   6      203.65      230.41     32.62 o 
  16   6   6       57.97       57.37     19.81 o 
  18   6   6       36.38       42.53     28.86 o 
  20   6   6      878.14     1076.88     95.67 o 
  22   6   6       41.26       31.54     29.51 o 
  24   6   6       64.50       62.41     36.16 o 
  26   6   6      315.94      392.89     73.10 o 
  28   6   6       68.94       38.49     42.75 o 
 -95   1   7       31.17       24.10     19.65 o 
 -93   1   7        0.21       11.80     24.28 o 
 -91   1   7       24.32        1.83     22.62 o 
 -89   1   7      125.27      168.21     26.42 o 
 -87   1   7       22.10       26.49     16.78 o 
 -85   1   7      100.98      124.70     22.81 o 
 -83   1   7       59.78       64.90     19.23 o 
 -81   1   7       58.93       40.52     16.41 o 
 -79   1   7      639.96      586.39     41.93 o 
 -77   1   7      159.41      157.36     23.05 o 
 -75   1   7      118.73      149.96     22.35 o 
 -73   1   7      847.72      904.36     50.37 o 
 -71   1   7      561.84      633.91     31.85 o 
 -69   1   7        2.44       13.21      9.97 o 
 -67   1   7      176.18      169.79     17.82 o 
 -65   1   7       74.42       80.02     13.27 o 
 -63   1   7       87.98      117.63     15.11 o 
 -61   1   7      299.41      275.90     20.95 o 
 -59   1   7      415.09      432.35     29.22 o 
 -57   1   7       51.81       61.76     12.20 o 
 -55   1   7      594.15      566.44     24.91 o 
 -53   1   7        1.80        4.74      6.55 o 
 -51   1   7       17.44       52.55      8.54 o 
 -49   1   7     1247.67     1278.53     40.86 o 
 -47   1   7      273.99      313.26     16.42 o 
 -45   1   7     3097.54     2802.28     55.64 o 
 -43   1   7        1.48       -5.90      5.90 o 
 -41   1   7     2216.91     2106.60     44.36 o 
 -39   1   7      757.68      742.67     23.57 o 
 -37   1   7     5353.10     5217.99     90.17 o 
 -35   1   7     1156.68     1044.37     27.07 o 
 -33   1   7      117.12      133.71     10.20 o 
 -31   1   7      217.12      233.96     15.79 o 
 -29   1   7      129.47      150.52     12.88 o 
 -27   1   7      391.58      363.30     15.15 o 
 -25   1   7      326.72      401.91     15.83 o 
 -23   1   7     1355.50     1471.18     32.37 o 
 -21   1   7     1058.84     1126.11     26.97 o 
 -19   1   7      105.20       98.87      8.60 o 
 -17   1   7      217.47      217.35     11.34 o 
 -15   1   7      461.69      471.17     15.79 o 
 -13   1   7     1656.13     1677.77     33.28 o 
 -11   1   7      994.93      961.74     21.91 o 
  -9   1   7       19.90       26.59      5.50 o 
  -7   1   7     1510.40     1847.35     36.78 o 
  -5   1   7       65.63       61.81      6.54 o 
  -3   1   7      323.38      326.69     12.64 o 
  -1   1   7     1807.05     2103.10     37.00 o 
   1   1   7      938.53     1036.30     22.63 o 
   3   1   7      314.23      374.04     16.09 o 
   5   1   7      136.32      183.79     10.79 o 
   7   1   7       64.28       70.69      7.44 o 
   9   1   7      713.53      686.97     19.62 o 
  11   1   7     2631.40     2653.27     47.77 o 
  13   1   7      762.03      813.55     22.09 o 
  15   1   7     2116.63     2063.70     42.99 o 
  17   1   7     3460.54     4034.73     71.29 o 
  19   1   7      322.91      310.07     15.05 o 
  21   1   7     1516.13     1569.59     34.92 o 
  23   1   7       26.04       17.72      6.42 o 
  25   1   7       46.19       52.24      7.64 o 
  27   1   7       80.86       85.89      9.01 o 
  29   1   7     4350.77     4298.05     73.04 o 
  31   1   7       22.06        5.32      6.18 o 
  33   1   7     2035.76     1865.53     56.27 o 
  35   1   7      336.34      293.10     16.87 o 
  37   1   7        6.95       11.15      7.17 o 
  39   1   7      679.90      766.09     25.57 o 
  41   1   7       36.89       43.39      8.29 o 
  43   1   7       30.45        5.72      7.15 o 
  45   1   7     2406.29     2217.67     53.98 o 
  47   1   7      247.04      246.45     24.18 o 
  49   1   7        8.50       10.08      8.93 o 
  51   1   7        3.21        3.27      9.25 o 
  53   1   7       68.21       47.04     10.06 o 
  55   1   7      265.23      283.52     22.20 o 
  57   1   7      105.79       74.52     11.92 o 
  59   1   7     1349.55     1159.81     64.24 o 
  61   1   7      515.93      413.43     32.05 o 
  63   1   7        1.39        4.36     13.02 o 
  65   1   7     1487.89     1528.36     66.27 o 
  67   1   7      114.66      141.72     24.41 o 
  69   1   7      102.66       95.04     27.49 o 
  71   1   7        0.79       -2.64     14.59 o 
  73   1   7      318.35      283.69     36.09 o 
  75   1   7      152.07      135.38     29.96 o 
  77   1   7        0.67      -11.72     16.18 o 
  79   1   7        9.69       -3.39     17.20 o 
  81   1   7        1.84       23.87     21.33 o 
  83   1   7      102.19      107.18     29.73 o 
  85   1   7       94.57       76.07     26.99 o 
 -92   2   7      762.74      892.02     70.61 o 
 -90   2   7      750.91      806.82     54.99 o 
 -88   2   7      304.77      244.50     46.67 o 
 -86   2   7      111.66      133.87     31.28 o 
 -84   2   7       33.30       42.29     22.97 o 
 -82   2   7       39.48       13.86     17.76 o 
 -80   2   7      405.51      398.20     37.29 o 
 -78   2   7     1051.96     1221.37     74.01 o 
 -76   2   7      179.66      174.75     25.33 o 
 -74   2   7      650.60      621.15     43.33 o 
 -72   2   7      396.68      421.99     35.60 o 
 -70   2   7       96.33      100.04     19.67 o 
 -68   2   7        8.55       13.96     13.65 o 
 -66   2   7        0.83       23.39     13.29 o 
 -64   2   7        0.01       -1.92     11.17 o 
 -62   2   7       23.16       25.51     12.77 o 
 -60   2   7      212.48      207.19     23.04 o 
 -58   2   7      524.11      457.74     41.02 o 
 -56   2   7      284.54      269.34     23.81 o 
 -54   2   7     2485.49     2348.81     66.62 o 
 -52   2   7       41.34       18.92     11.54 o 
 -50   2   7       12.23       34.02     12.21 o 
 -48   2   7     2242.14     1927.68     56.62 o 
 -46   2   7     1438.44     1136.07     41.86 o 
 -44   2   7      171.68      148.48     16.79 o 
 -42   2   7      402.81      268.54     21.56 o 
 -40   2   7      435.32      381.28     24.91 o 
 -38   2   7      896.22      847.29     33.79 o 
 -36   2   7       64.45       76.09     12.91 o 
 -34   2   7      112.88      100.00     14.20 o 
 -32   2   7        9.87        0.50      8.10 o 
 -30   2   7      171.79      112.82     13.38 o 
 -28   2   7      205.93      261.80     19.20 o 
 -26   2   7     2536.29     2663.17     65.01 o 
 -24   2   7     3325.55     3468.62     83.85 o 
 -22   2   7     3663.75     3624.10     86.10 o 
 -20   2   7      385.45      412.05     29.65 o 
 -18   2   7      499.05      429.28     35.76 o 
 -16   2   7       63.11       45.03     19.04 o 
 -14   2   7     1031.86     1116.11     46.60 o 
 -12   2   7        0.18       -1.14      9.01 o 
 -10   2   7      229.54      194.57     23.79 o 
  -8   2   7      113.22      135.01     17.30 o 
  -6   2   7      768.69      733.33     37.97 o 
  -4   2   7        0.04       -2.14      8.82 o 
  -2   2   7       23.76       34.69     15.89 o 
   0   2   7      273.98      317.81     30.38 o 
   2   2   7     1365.77     1327.51     73.33 o 
   4   2   7     1267.57     1223.17     52.47 o 
   6   2   7      475.01      447.08     32.05 o 
   8   2   7     7238.88     7122.22    183.59 o 
  10   2   7      204.00      250.17     23.17 o 
  12   2   7     1269.44     1210.15     52.42 o 
  14   2   7      247.40      247.68     18.51 o 
  16   2   7     7356.20     7435.70    162.85 o 
  18   2   7      454.84      524.92     30.00 o 
  20   2   7     1842.85     1868.32     48.50 o 
  22   2   7      316.81      338.49     21.55 o 
  24   2   7       17.25        3.82      9.20 o 
  26   2   7       89.51       76.33     12.41 o 
  28   2   7      236.04      300.79     21.35 o 
  30   2   7      816.08      799.28     34.86 o 
  32   2   7      368.26      337.45     22.85 o 
  34   2   7      271.89      287.80     21.60 o 
  36   2   7      758.14      788.25     35.85 o 
  38   2   7      568.24      570.88     30.81 o 
  40   2   7     2470.09     2693.17     72.01 o 
  42   2   7      581.29      578.10     33.80 o 
  44   2   7      467.37      616.41     45.81 o 
  46   2   7      515.82      464.62     31.25 o 
  48   2   7        9.11       -5.32     11.03 o 
  50   2   7      256.39      288.68     27.70 o 
  52   2   7      213.59      229.84     25.88 o 
  54   2   7        7.31       -3.22     13.33 o 
  56   2   7       25.25       -7.84     11.96 o 
  58   2   7      232.49      254.22     28.31 o 
  60   2   7       22.02       14.95     15.29 o 
  62   2   7      130.55      117.61     22.09 o 
  64   2   7      126.32      106.73     23.62 o 
  66   2   7      120.35       99.68     38.39 o 
  68   2   7        4.90       21.24     17.33 o 
  70   2   7      175.43      174.43     35.57 o 
  72   2   7       76.79       64.17     22.05 o 
  74   2   7       29.04        1.53     16.59 o 
  76   2   7       36.36        3.45     20.32 o 
  78   2   7       53.76       43.26     29.37 o 
  80   2   7       58.26       35.17     44.53 o 
  82   2   7       27.92       27.19     20.56 o 
 -85   3   7       47.10       46.94     22.85 o 
 -83   3   7       20.84       41.36     20.71 o 
 -81   3   7      685.50      780.96     53.92 o 
 -79   3   7       13.78       17.70     18.43 o 
 -77   3   7       59.62       66.80     21.87 o 
 -75   3   7        5.67       17.55     15.94 o 
 -73   3   7      355.85      341.85     37.38 o 
 -71   3   7       55.26       47.06     20.89 o 
 -69   3   7       53.06       43.33     20.23 o 
 -67   3   7        2.39       51.81     19.79 o 
 -65   3   7        8.57       17.86     17.28 o 
 -63   3   7        6.89       15.84     17.11 o 
 -61   3   7       15.78       36.42     22.07 o 
 -59   3   7        2.07        8.30     15.69 o 
 -57   3   7       12.20       27.16     23.29 o 
 -55   3   7      572.54      539.56     52.28 o 
 -53   3   7      124.81      163.35     30.97 o 
 -51   3   7        0.51       11.04     18.47 o 
 -49   3   7        6.72       13.08     20.10 o 
 -47   3   7      450.41      404.99     42.60 o 
 -45   3   7      209.54      108.18     33.10 o 
 -43   3   7       45.11       32.90     25.09 o 
 -41   3   7      257.34      185.15     39.33 o 
 -39   3   7     1751.67     1561.86     97.79 o 
 -37   3   7     1325.46     1096.03    261.98 o 
 -35   3   7      979.95      933.18    145.60 o 
 -33   3   7      240.00      229.60     34.47 o 
 -31   3   7       31.72        0.86     15.35 o 
 -29   3   7       10.22       -8.31     18.13 o 
 -27   3   7      123.40       91.14     28.40 o 
 -25   3   7       91.39      108.55     24.87 o 
 -23   3   7      413.56      415.09     43.30 o 
 -21   3   7     2744.67     2519.30     99.71 o 
 -19   3   7     1295.79     1167.23     83.42 o 
 -17   3   7      586.02      740.86     56.76 o 
 -15   3   7     1451.89     1516.41     76.69 o 
 -13   3   7     1728.85     1633.96     80.65 o 
 -11   3   7      895.15      844.03     59.24 o 
  -9   3   7     1184.25     1079.97    103.71 o 
  -7   3   7     1658.38     1619.23     84.93 o 
  -5   3   7        2.74      -10.67     13.60 o 
  -3   3   7      191.17      184.50     28.03 o 
  -1   3   7      141.09      180.92     28.18 o 
   1   3   7      865.78     1008.69    109.65 o 
   3   3   7     4665.39     4645.91    148.39 o 
   5   3   7        0.83       30.00     20.76 o 
   7   3   7       33.01       31.24     18.24 o 
   9   3   7       36.22        5.08     15.39 o 
  11   3   7       59.15       38.46     18.55 o 
  13   3   7      418.22      446.08     43.04 o 
  15   3   7      851.37      719.78     54.66 o 
  17   3   7       84.67       97.82     18.79 o 
  19   3   7       61.95       67.93     17.30 o 
  21   3   7        6.07       24.68     14.34 o 
  23   3   7      187.90      227.57     26.90 o 
  25   3   7       24.21       20.24     14.94 o 
  27   3   7      191.73      215.90     26.68 o 
  29   3   7     1305.36     1313.70     63.61 o 
  31   3   7        8.23      -12.99     12.99 o 
  33   3   7       52.14       24.12     15.27 o 
  35   3   7       21.78       29.62     18.09 o 
  37   3   7      367.46      422.70     38.76 o 
  39   3   7       26.66       28.25     16.28 o 
  41   3   7      123.52      113.75     24.18 o 
  43   3   7       77.97       70.68     31.26 o 
  45   3   7        4.25      -14.98     14.98 o 
  47   3   7       59.02       32.89     20.23 o 
  49   3   7      274.61      242.12     37.32 o 
  51   3   7        9.55        8.99     15.81 o 
  53   3   7      128.85      106.23     38.97 o 
  55   3   7        0.46       15.44     19.86 o 
  57   3   7       12.46       11.01     40.65 o 
  59   3   7        0.48        9.14     20.13 o 
  61   3   7       73.39      119.84     35.08 o 
  63   3   7        1.49        8.00     17.35 o 
  65   3   7       38.53       42.19     19.88 o 
  67   3   7      154.96      198.70     29.83 o 
  69   3   7     1399.10     1444.60    109.25 o 
  71   3   7      398.47      412.36     40.87 o 
  73   3   7      739.52      794.95     61.31 o 
  75   3   7       35.53       30.45     21.99 o 
 -74   4   7      809.85      981.72    237.07 o 
 -72   4   7       13.43       32.92     45.61 o 
 -70   4   7        9.79        3.47     34.80 o 
 -68   4   7       39.05       84.00     42.73 o 
 -66   4   7       10.50       41.42     37.32 o 
 -64   4   7       98.46      120.79     44.96 o 
 -62   4   7       47.89       40.05     35.21 o 
 -60   4   7       81.46      133.11     44.76 o 
 -58   4   7      189.54      165.22     45.89 o 
 -56   4   7      605.03      556.86     73.80 o 
 -54   4   7        0.13       11.12     31.56 o 
 -52   4   7      240.97      195.40     45.95 o 
 -50   4   7      237.96      204.06     46.19 o 
 -48   4   7        0.42       44.28     26.34 o 
 -46   4   7       46.11       69.47     27.48 o 
 -44   4   7       14.21       36.29     25.56 o 
 -42   4   7      124.73      120.32     55.77 o 
 -40   4   7      381.55      363.77     47.46 o 
 -38   4   7      126.03      163.81     34.43 o 
 -36   4   7       73.30       68.29     26.81 o 
 -34   4   7      253.96      211.56     41.27 o 
 -32   4   7      415.02      378.58     46.19 o 
 -30   4   7       50.24       51.58     27.55 o 
 -28   4   7       40.92       41.75     23.42 o 
 -26   4   7      161.22      196.54     34.52 o 
 -24   4   7      602.86      527.74     52.26 o 
 -22   4   7       61.68       76.76     24.66 o 
 -20   4   7     1023.70      783.87     61.95 o 
 -18   4   7      595.24      586.06     54.17 o 
 -16   4   7     1242.30     1302.25     75.28 o 
 -14   4   7      614.96      595.32    107.03 o 
 -12   4   7      197.07      164.71     31.25 o 
 -10   4   7     1683.35     1540.88     82.06 o 
  -8   4   7      986.25      853.41    108.24 o 
  -6   4   7      251.40      201.18     32.28 o 
  -4   4   7     1936.46     2010.99     95.25 o 
  -2   4   7      125.56      116.01     29.11 o 
   0   4   7     1709.12     1646.52     84.13 o 
   2   4   7     6189.59     5952.85    186.74 o 
   4   4   7      330.04      255.03     34.74 o 
   6   4   7        3.24       16.29     17.64 o 
   8   4   7        0.20        3.82     16.77 o 
  10   4   7      477.20      558.36     50.58 o 
  12   4   7       51.86        5.43     17.50 o 
  14   4   7       13.23       16.14     18.87 o 
  16   4   7      115.19      136.51     33.59 o 
  18   4   7       85.03       71.24     18.92 o 
  20   4   7      252.80      216.23     27.36 o 
  22   4   7        6.39       30.50     14.75 o 
  24   4   7       35.37       35.12     16.22 o 
  26   4   7      725.56      661.62     61.96 o 
  28   4   7       34.59       62.36     17.65 o 
  30   4   7        1.27       -2.04     18.74 o 
  32   4   7      566.12      539.11     44.54 o 
  34   4   7       30.82       62.13     25.13 o 
  36   4   7       32.69        3.76     23.38 o 
  38   4   7      125.00      125.97     26.84 o 
  40   4   7       84.54       71.21     28.86 o 
  42   4   7       75.80       57.63     24.76 o 
  44   4   7       91.06      123.90     31.01 o 
  46   4   7       61.61       62.33     25.70 o 
  48   4   7      104.76       95.04     52.40 o 
  50   4   7      419.48      445.27     50.02 o 
  52   4   7      179.43      165.06     42.60 o 
  54   4   7        4.84      -11.99     27.36 o 
  56   4   7        0.03        7.74     32.17 o 
  58   4   7        3.88      -22.74     22.74 o 
  60   4   7      287.32      273.40     85.85 o 
  62   4   7      970.60     1087.85    122.48 o 
  64   4   7       14.06       -1.70     36.00 o 
 -59   5   7        4.39       -6.62     60.82 o 
 -57   5   7        6.01       21.17     56.24 o 
 -55   5   7       13.07       86.03    141.68 o 
 -53   5   7        2.49       16.44     41.91 o 
 -51   5   7     2310.34     2345.75    125.66 o 
 -49   5   7      597.26      621.85     67.25 o 
 -47   5   7        4.52      -11.54     23.92 o 
 -45   5   7       67.14       56.19     31.97 o 
 -43   5   7       10.91       11.46     25.82 o 
 -41   5   7       77.09       84.60     33.07 o 
 -39   5   7       58.01       40.80     28.00 o 
 -37   5   7        0.40        4.58     21.47 o 
 -35   5   7       12.23       -7.81     20.74 o 
 -33   5   7       67.09       90.84     40.89 o 
 -31   5   7      230.41      197.49     38.48 o 
 -29   5   7       75.32      127.33     32.71 o 
 -27   5   7      633.60      667.73     62.95 o 
 -25   5   7      421.60      492.85     85.42 o 
 -23   5   7        4.54       -7.01     20.71 o 
 -21   5   7       48.76       18.67     26.78 o 
 -19   5   7      166.28      140.46     31.55 o 
 -17   5   7       52.88       57.72     24.84 o 
 -15   5   7       24.99       14.55     21.88 o 
 -13   5   7      248.40      235.54     49.35 o 
 -11   5   7      733.08      755.75     79.36 o 
  -9   5   7      109.65       90.07     27.87 o 
  -7   5   7        1.37        2.23     20.55 o 
  -5   5   7       15.17       12.30     21.25 o 
  -3   5   7        4.53       -0.80     18.60 o 
  -1   5   7       18.83       11.61     20.81 o 
   1   5   7      312.94      358.76     44.13 o 
   3   5   7      322.57      331.72     42.28 o 
   5   5   7       38.42       58.38     49.07 o 
   7   5   7      583.84      529.05     84.83 o 
   9   5   7        3.29        5.32     19.53 o 
  11   5   7      309.86      240.78     37.59 o 
  13   5   7      151.14      149.41     47.58 o 
  15   5   7     1655.77     1608.68     70.87 o 
  17   5   7       29.11       40.90     19.03 o 
  19   5   7      326.45      299.56     33.38 o 
  21   5   7        8.82       16.65     15.06 o 
  23   5   7       13.26       23.84     16.69 o 
  25   5   7        0.81      -14.32     14.32 o 
  27   5   7       27.82       42.80     17.91 o 
  29   5   7       25.69       36.16     22.88 o 
  31   5   7        3.01        5.29     18.01 o 
  33   5   7      157.88      217.74     32.35 o 
  35   5   7      173.88      162.47     29.25 o 
  37   5   7       34.61       16.91     20.37 o 
  39   5   7      473.02      514.68     47.15 o 
  41   5   7      153.65      113.38     29.99 o 
  43   5   7        7.01       -9.81     21.44 o 
  45   5   7     1127.02     1005.05    152.54 o 
  47   5   7      740.19      822.87    145.31 o 
 -32   6   7      286.73      393.43    121.76 o 
 -30   6   7       52.56      -53.81     53.81 o 
 -28   6   7       44.20       77.42     78.29 o 
 -26   6   7      147.35      125.17     53.87 o 
 -24   6   7        6.40       24.47     90.47 o 
 -22   6   7        0.15       28.26     43.47 o 
 -20   6   7      410.03      352.46     75.41 o 
 -18   6   7      163.42      115.77     52.40 o 
 -16   6   7       20.49       23.91     42.35 o 
 -14   6   7       14.93       24.66     36.88 o 
 -12   6   7       39.29       60.85     41.16 o 
 -10   6   7      136.51      161.33     51.32 o 
  -8   6   7      168.58      135.47     50.86 o 
  -6   6   7      482.86      434.99     78.86 o 
  -4   6   7      262.65      253.71     61.56 o 
  -2   6   7       20.07       23.54     35.85 o 
   0   6   7      923.47      687.91     95.67 o 
   2   6   7     1719.82     1614.77    144.89 o 
   4   6   7      168.27      194.77     94.56 o 
   6   6   7       12.50       -7.73     34.04 o 
   8   6   7      325.95      306.74     68.67 o 
  10   6   7       82.84      159.77     80.42 o 
  12   6   7        1.62       19.57     36.83 o 
  14   6   7      321.04      296.25     52.91 o 
  16   6   7        0.00        9.48     27.04 o 
  18   6   7      506.99      490.68     83.65 o 
 -94   0   8        9.91      -22.33     22.33 o 
 -92   0   8       91.11      130.55     38.76 o 
 -90   0   8      229.48      284.53     55.60 o 
 -88   0   8      477.76      540.80     43.97 o 
 -86   0   8       71.14       62.32     19.34 o 
 -84   0   8      157.83      171.48     25.65 o 
 -82   0   8       79.48       90.92     21.06 o 
 -80   0   8     2762.70     2948.87    110.13 o 
 -78   0   8      114.23      171.46     25.03 o 
 -76   0   8      101.29      117.29     24.99 o 
 -74   0   8      399.48      357.24     36.81 o 
 -72   0   8      617.64      570.80     40.68 o 
 -70   0   8       25.97       40.11     15.48 o 
 -68   0   8      221.70      323.38     31.01 o 
 -66   0   8      345.48      312.39     29.89 o 
 -64   0   8      161.46      179.46     23.43 o 
 -62   0   8      453.68      445.21     48.93 o 
 -60   0   8       80.48       93.15     31.73 o 
 -58   0   8      212.20      211.47     23.71 o 
 -56   0   8      467.67      529.68     36.99 o 
 -54   0   8      215.69      190.60     22.74 o 
 -52   0   8     2375.38     2138.63     73.73 o 
 -50   0   8      181.84      206.00     23.84 o 
 -48   0   8    12141.78    12158.99    297.85 o 
 -46   0   8     6161.51     6452.19    178.91 o 
 -44   0   8     1027.23     1103.29     47.92 o 
 -42   0   8      279.90      276.03     35.07 o 
 -40   0   8    10075.48     9330.84    240.42 o 
 -38   0   8    12811.01    12500.75    302.25 o 
 -36   0   8    15881.37    15806.00    374.83 o 
 -34   0   8      496.65      451.56     31.33 o 
 -32   0   8      194.49      241.62     53.91 o 
 -30   0   8     4799.16     4767.89    129.23 o 
 -28   0   8      245.24      187.42     32.71 o 
 -26   0   8      230.75      186.19     21.34 o 
 -24   0   8      303.03      299.00     21.66 o 
 -22   0   8     1065.00     1163.46     39.70 o 
 -20   0   8     1651.26     1709.94     46.24 o 
 -18   0   8      658.38      654.98     34.01 o 
 -16   0   8     1193.61     1325.60     45.01 o 
 -14   0   8      287.29      379.69     34.49 o 
 -12   0   8        2.89        4.04      5.48 o 
 -10   0   8      192.53      169.65     17.63 o 
  -8   0   8      295.03      226.14     24.08 o 
  -6   0   8     2941.73     3127.65     80.75 o 
  -4   0   8      761.58      699.84     33.22 o 
  -2   0   8        1.47       -5.06      5.06 o 
   0   0   8      275.29      352.56     27.82 o 
   2   0   8     1264.42     1289.25     39.14 o 
   4   0   8      373.15      480.07     25.51 o 
   6   0   8      595.14      526.90     30.44 o 
   8   0   8     1516.24     1759.87     54.43 o 
  10   0   8     1291.48     1269.52     69.10 o 
  12   0   8       32.59       35.54      8.91 o 
  14   0   8        7.16        1.07      7.70 o 
  16   0   8      105.57      111.64     13.40 o 
  18   0   8     1757.48     1971.57     47.74 o 
  20   0   8      135.48      175.16     20.82 o 
  22   0   8        0.16       -6.17      7.27 o 
  24   0   8      822.63      969.42     34.86 o 
  26   0   8     2269.88     2475.66     81.43 o 
  28   0   8     1763.07     1847.75     80.89 o 
  30   0   8    14442.64    14364.77    407.51 o 
  32   0   8     6017.02     6060.12    188.68 o 
  34   0   8      110.03      139.52     23.08 o 
  36   0   8    16385.08    16147.59    455.73 o 
  38   0   8     4729.02     4440.97    204.36 o 
  40   0   8      675.43      739.05     49.45 o 
  42   0   8      113.37       99.63     20.90 o 
  44   0   8      209.75      236.88     28.30 o 
  46   0   8       32.36       23.23     15.03 o 
  48   0   8        7.92        1.65     12.72 o 
  50   0   8       13.45       11.47     14.38 o 
  52   0   8      101.55       91.15     20.88 o 
  54   0   8      499.75      466.53     41.20 o 
  56   0   8        3.91      -12.66     12.66 o 
  58   0   8       71.55       80.77     21.58 o 
  60   0   8      550.37      487.88     42.71 o 
  62   0   8        2.58       -7.65     13.56 o 
  64   0   8       64.32       62.53     29.67 o 
  66   0   8      507.19      450.04     41.67 o 
  68   0   8     2070.26     2054.35     87.82 o 
  70   0   8       34.07       68.13     25.43 o 
  72   0   8      860.77      894.34     60.37 o 
  74   0   8        0.15       16.31     17.95 o 
  76   0   8       16.73       30.43     15.68 o 
  78   0   8      300.33      284.35     28.58 o 
  80   0   8      403.47      388.17     52.20 o 
  82   0   8      163.29      142.41     39.98 o 
 -93   1   8      243.40      198.40     34.88 o 
 -91   1   8      742.67      849.52     95.78 o 
 -89   1   8     1650.65     1666.06    171.83 o 
 -87   1   8      174.44      138.56     24.71 o 
 -85   1   8       14.69       36.84     19.06 o 
 -83   1   8       43.20       33.46     17.69 o 
 -81   1   8      532.93      598.46     42.81 o 
 -79   1   8        0.93       -7.05     13.28 o 
 -77   1   8      119.34      108.42     21.06 o 
 -75   1   8      320.28      318.24     40.32 o 
 -73   1   8        3.91       -4.04     12.26 o 
 -71   1   8      236.09      255.87     27.31 o 
 -69   1   8       14.81       19.34     11.12 o 
 -67   1   8        0.00        0.52     10.79 o 
 -65   1   8        8.79        2.12     12.64 o 
 -63   1   8      107.31      110.75     20.48 o 
 -61   1   8       48.59       41.29     11.19 o 
 -59   1   8      342.95      354.38     24.13 o 
 -57   1   8      400.99      445.67     33.76 o 
 -55   1   8       55.73       46.18     14.61 o 
 -53   1   8       63.85       41.18     10.68 o 
 -51   1   8     3123.27     2830.74     70.27 o 
 -49   1   8      618.48      568.96     27.56 o 
 -47   1   8      129.25      135.27     12.82 o 
 -45   1   8       33.98       25.28      7.85 o 
 -43   1   8      666.69      653.67     29.86 o 
 -41   1   8     2972.99     2804.34     71.61 o 
 -39   1   8      226.91      197.60     13.32 o 
 -37   1   8      154.74      136.45     13.27 o 
 -35   1   8        1.65        2.15      5.92 o 
 -33   1   8        0.00       -1.19      5.84 o 
 -31   1   8      328.96      345.62     16.80 o 
 -29   1   8     5902.74     6097.95    103.35 o 
 -27   1   8     4026.89     3887.59     70.63 o 
 -25   1   8      158.23      142.92     11.05 o 
 -23   1   8     1690.08     1548.33     33.52 o 
 -21   1   8     9254.46     9042.44    137.42 o 
 -19   1   8     5062.33     5054.00     82.66 o 
 -17   1   8     6670.81     6820.11    106.46 o 
 -15   1   8      523.26      421.43     19.51 o 
 -13   1   8      842.05      958.29     27.24 o 
 -11   1   8      247.14      277.08     13.59 o 
  -9   1   8     1551.26     1672.95     34.36 o 
  -7   1   8      263.42      270.63     13.28 o 
  -5   1   8      321.24      293.08     14.49 o 
  -3   1   8       31.37       30.67      9.98 o 
  -1   1   8      355.44      280.67     14.32 o 
   1   1   8       19.87       -0.65      5.79 o 
   3   1   8      992.81      994.61     26.83 o 
   5   1   8     1894.48     1917.94     40.61 o 
   7   1   8     6466.18     6823.33    106.24 o 
   9   1   8     1058.67     1047.38     26.95 o 
  11   1   8      391.89      453.37     23.73 o 
  13   1   8     2184.17     2265.32     43.99 o 
  15   1   8     4939.46     5063.69     83.01 o 
  17   1   8      971.04      987.61     27.75 o 
  19   1   8     6233.21     6665.54    111.18 o 
  21   1   8       16.06       17.86      7.09 o 
  23   1   8      110.69      121.93     11.58 o 
  25   1   8      387.84      415.28     21.14 o 
  27   1   8      459.48      518.08     19.98 o 
  29   1   8     1563.60     1590.81     35.81 o 
  31   1   8      722.93      644.40     22.78 o 
  33   1   8     1347.15     1248.98     35.35 o 
  35   1   8      141.29      119.33     11.46 o 
  37   1   8       73.56       93.42     10.68 o 
  39   1   8     1200.83     1169.06     32.72 o 
  41   1   8       11.05       10.62      9.59 o 
  43   1   8      279.20      273.38     22.59 o 
  45   1   8       20.30       17.41     13.05 o 
  47   1   8      275.21      180.45     18.57 o 
  49   1   8        7.67        0.63     16.25 o 
  51   1   8        8.81       -8.67      8.67 o 
  53   1   8        0.51       -3.48      9.97 o 
  55   1   8        3.61        2.07      8.70 o 
  57   1   8       89.01       79.75     12.28 o 
  59   1   8       14.34       23.94     22.33 o 
  61   1   8        9.78       12.77     16.71 o 
  63   1   8      102.57      101.69     25.09 o 
  65   1   8       30.43       65.13     22.51 o 
  67   1   8      634.81      708.87     58.20 o 
  69   1   8       22.26        7.77     17.32 o 
  71   1   8      138.40       75.74     32.43 o 
  73   1   8       26.16       31.98     21.08 o 
  75   1   8        8.13       -4.43     17.66 o 
  77   1   8        0.27       -0.76     18.94 o 
  79   1   8      120.38       86.86     36.97 o 
  81   1   8      193.75      257.91     53.15 o 
 -88   2   8        5.23        0.71     18.15 o 
 -86   2   8        0.81        2.00     16.54 o 
 -84   2   8       98.15       91.69     24.57 o 
 -82   2   8      227.80      318.17     34.44 o 
 -80   2   8      867.01      983.98     58.34 o 
 -78   2   8      407.57      522.71     53.47 o 
 -76   2   8       23.36       13.50     16.35 o 
 -74   2   8        9.74      -13.69     13.69 o 
 -72   2   8       14.75       22.38     16.16 o 
 -70   2   8       26.17        2.51     15.14 o 
 -68   2   8      190.66      238.91     27.49 o 
 -66   2   8        8.40       24.18     15.26 o 
 -64   2   8      320.38      273.51     53.27 o 
 -62   2   8      356.08      340.04     29.27 o 
 -60   2   8       38.00       21.62     13.00 o 
 -58   2   8       53.51       39.31     14.32 o 
 -56   2   8      537.79      561.56     35.49 o 
 -54   2   8      121.59       83.04     29.09 o 
 -52   2   8       71.14      133.40     18.40 o 
 -50   2   8      202.45      266.21     24.22 o 
 -48   2   8     3694.99     3819.61     94.26 o 
 -46   2   8      282.40      295.77     24.34 o 
 -44   2   8      284.56      323.77     29.49 o 
 -42   2   8      593.81      625.16     34.00 o 
 -40   2   8      376.87      352.60     25.43 o 
 -38   2   8     1226.40     1190.58     43.37 o 
 -36   2   8     2223.59     1908.85     80.85 o 
 -34   2   8      243.03      202.90     18.94 o 
 -32   2   8      104.97       92.95     20.25 o 
 -30   2   8      144.69      164.99     19.09 o 
 -28   2   8        6.48       18.37     10.22 o 
 -26   2   8        2.44       -6.96      9.14 o 
 -24   2   8     1487.45     1579.31     66.06 o 
 -22   2   8      972.76     1070.63     40.45 o 
 -20   2   8      328.28      326.28     28.69 o 
 -18   2   8      162.02      112.33     15.26 o 
 -16   2   8     1659.32     1526.51     48.23 o 
 -14   2   8     1098.72     1113.48     40.67 o 
 -12   2   8     1998.91     2119.14     57.90 o 
 -10   2   8        0.56        1.33      9.02 o 
  -8   2   8       95.26       90.26     13.58 o 
  -6   2   8       47.65       36.91     11.35 o 
  -4   2   8      212.69      215.36     18.61 o 
  -2   2   8      468.72      442.39     27.13 o 
   0   2   8      124.10      102.89     20.77 o 
   2   2   8     1166.44     1158.64     45.19 o 
   4   2   8       78.25       57.81     12.70 o 
   6   2   8     2070.20     2155.55     58.88 o 
   8   2   8     3721.09     3577.14     84.88 o 
  10   2   8      807.01      833.49     34.85 o 
  12   2   8      419.37      499.99     26.42 o 
  14   2   8     2636.03     2592.51     61.72 o 
  16   2   8        4.41        4.15     10.99 o 
  18   2   8     3337.04     3203.46     72.52 o 
  20   2   8       18.72       32.52     10.73 o 
  22   2   8        0.31       -1.65      9.20 o 
  24   2   8       55.70       98.56     16.70 o 
  26   2   8      279.39      259.87     20.83 o 
  28   2   8       28.74       11.31     10.50 o 
  30   2   8     3900.11     3990.47     88.47 o 
  32   2   8       29.04       61.98     13.05 o 
  34   2   8      117.44       81.99     14.53 o 
  36   2   8      174.91      140.34     19.04 o 
  38   2   8       61.65       54.69     13.41 o 
  40   2   8     1341.46     1361.72     51.70 o 
  42   2   8      810.23      937.95     57.77 o 
  44   2   8      231.58      227.78     23.51 o 
  46   2   8       16.96       -4.14     11.36 o 
  48   2   8       19.04       12.96     12.56 o 
  50   2   8        7.04      -11.23     11.23 o 
  52   2   8        9.26       -5.86     13.45 o 
  54   2   8      306.89      265.74     28.81 o 
  56   2   8      555.00      539.41     40.40 o 
  58   2   8      197.31      175.93     26.75 o 
  60   2   8        6.71       13.57     16.57 o 
  62   2   8      450.48      486.95     43.23 o 
  64   2   8       42.17       49.64     20.15 o 
  66   2   8       71.74       63.94     22.00 o 
  68   2   8      312.31      261.48     33.99 o 
  70   2   8      479.69      480.55     45.46 o 
  72   2   8      774.31      707.62     55.31 o 
  74   2   8      224.59      138.92     33.52 o 
  76   2   8        0.30       12.01     19.11 o 
  78   2   8       63.45       52.41     22.42 o 
 -81   3   8        8.79       13.55     20.54 o 
 -79   3   8      111.91      140.95     27.29 o 
 -77   3   8     3068.41     3196.65    105.51 o 
 -75   3   8     4422.72     4655.03    142.00 o 
 -73   3   8      345.53      485.03     46.26 o 
 -71   3   8     1016.44     1222.81     65.90 o 
 -69   3   8      448.21      507.86     72.08 o 
 -67   3   8        5.66       -9.15     19.57 o 
 -65   3   8       35.93       35.77     22.00 o 
 -63   3   8      137.21      124.37     28.35 o 
 -61   3   8      447.85      552.66     50.15 o 
 -59   3   8      260.45      218.63     36.87 o 
 -57   3   8      824.31      798.79     59.84 o 
 -55   3   8       16.16       18.22     19.26 o 
 -53   3   8        5.50        0.18     17.41 o 
 -51   3   8        1.24        5.33     18.74 o 
 -49   3   8      316.17      316.15     58.57 o 
 -47   3   8      577.08      649.81     72.63 o 
 -45   3   8     1779.08     1774.06    112.74 o 
 -43   3   8       74.86       65.89     31.52 o 
 -41   3   8       29.43       42.07     27.78 o 
 -39   3   8        0.46      -14.27     17.12 o 
 -37   3   8        4.02       21.64     29.57 o 
 -35   3   8      282.35      280.50     39.18 o 
 -33   3   8      660.20      530.04     52.09 o 
 -31   3   8       22.53        5.04     19.12 o 
 -29   3   8       28.92       19.58     19.17 o 
 -27   3   8      209.34      227.73     34.69 o 
 -25   3   8      164.98      155.39     35.18 o 
 -23   3   8     1538.59     1541.58    127.00 o 
 -21   3   8      735.61      603.74     53.29 o 
 -19   3   8      889.03      743.62     58.73 o 
 -17   3   8      973.43      984.60     67.52 o 
 -15   3   8      583.11      598.80     51.62 o 
 -13   3   8      454.30      534.74     49.37 o 
 -11   3   8      227.29      262.54     36.13 o 
  -9   3   8     2559.06     2581.37    101.70 o 
  -7   3   8       25.09       28.62     18.69 o 
  -5   3   8        0.76       -0.08     16.25 o 
  -3   3   8      811.05      879.80     62.28 o 
  -1   3   8       86.38      110.94     44.83 o 
   1   3   8     1190.09     1213.83     68.77 o 
   3   3   8     6455.42     6084.66    220.84 o 
   5   3   8     2963.07     2675.15    236.38 o 
   7   3   8     1165.84      991.90     66.54 o 
   9   3   8     1639.28     1657.72     80.08 o 
  11   3   8     2107.19     1821.24     96.09 o 
  13   3   8        0.04        6.86     16.81 o 
  15   3   8      266.12      244.62     29.66 o 
  17   3   8        3.48        7.73     12.97 o 
  19   3   8      125.89      119.51     21.33 o 
  21   3   8      232.62      254.21     28.78 o 
  23   3   8       84.84      101.28     20.78 o 
  25   3   8       13.51       35.19     16.66 o 
  27   3   8       30.79       14.60     15.23 o 
  29   3   8       59.43       49.91     23.97 o 
  31   3   8      454.40      393.50     37.65 o 
  33   3   8      918.49     1062.35     70.29 o 
  35   3   8       74.82       59.85     20.49 o 
  37   3   8       15.99       17.10     19.86 o 
  39   3   8        7.91        5.86     17.76 o 
  41   3   8        1.45       -6.99     15.14 o 
  43   3   8      217.82      168.41     35.64 o 
  45   3   8       62.30       45.09     19.68 o 
  47   3   8      347.48      387.24     37.55 o 
  49   3   8       88.35       75.60     21.27 o 
  51   3   8      468.06      513.21     62.73 o 
  53   3   8        5.83      -12.28     22.38 o 
  55   3   8       20.88       35.89     33.28 o 
  57   3   8       16.51        7.09     19.62 o 
  59   3   8      118.52      146.54     26.38 o 
  61   3   8        7.10       50.56     19.84 o 
  63   3   8     1980.44     2526.08    148.77 o 
  65   3   8      859.83      916.09    132.20 o 
  67   3   8      763.20      783.57    101.05 o 
  69   3   8     1562.13     1659.22    196.07 o 
  71   3   8     1037.77     1083.70     72.06 o 
 -70   4   8       48.74      125.01     51.24 o 
 -68   4   8      220.90      266.20     62.59 o 
 -66   4   8      331.69      496.05     76.30 o 
 -64   4   8       17.86       40.62     38.27 o 
 -62   4   8      329.02      379.64     67.35 o 
 -60   4   8        0.01       13.53     33.66 o 
 -58   4   8       48.18        1.78     36.70 o 
 -56   4   8       31.47       27.17     35.88 o 
 -54   4   8      182.24      151.18     45.95 o 
 -52   4   8       56.31       43.43     29.50 o 
 -50   4   8      335.01      339.70     50.00 o 
 -48   4   8     1295.06     1638.79    162.54 o 
 -46   4   8       50.60       32.10     26.86 o 
 -44   4   8      367.75      433.31     55.55 o 
 -42   4   8       95.69      147.53     40.04 o 
 -40   4   8        1.46        7.56     23.83 o 
 -38   4   8       16.71       41.24     24.48 o 
 -36   4   8        1.11        9.31     21.53 o 
 -34   4   8        1.63       17.21     26.13 o 
 -32   4   8       32.07       61.43     24.73 o 
 -30   4   8        9.35       23.36     27.56 o 
 -28   4   8      140.75      133.06     31.86 o 
 -26   4   8      674.68      616.10    100.16 o 
 -24   4   8     1074.32      970.26     72.82 o 
 -22   4   8     1381.84     1527.26     86.67 o 
 -20   4   8     1371.31     1482.33     84.95 o 
 -18   4   8      639.99      656.79     63.55 o 
 -16   4   8       12.89        9.93     20.52 o 
 -14   4   8      545.38      507.60     51.68 o 
 -12   4   8      123.56      101.76     27.43 o 
 -10   4   8      382.15      369.05     52.38 o 
  -8   4   8      383.65      341.72     41.99 o 
  -6   4   8       68.00       78.42     24.92 o 
  -4   4   8       95.46       31.05     22.29 o 
  -2   4   8      785.93      792.65     89.91 o 
   0   4   8        6.01      -15.35     15.35 o 
   2   4   8       21.96       11.84     18.54 o 
   4   4   8     2131.36     2250.08    101.95 o 
   6   4   8      418.94      285.54     38.77 o 
   8   4   8      517.16      536.67     71.08 o 
  10   4   8     1162.85     1045.00     72.53 o 
  12   4   8      986.87      931.22     73.56 o 
  14   4   8      500.49      354.37     43.38 o 
  16   4   8     1339.39     1445.08     68.52 o 
  18   4   8      551.67      598.37     45.06 o 
  20   4   8      346.51      332.92     34.09 o 
  22   4   8       48.98       82.59     21.80 o 
  24   4   8       31.63       13.68     15.64 o 
  26   4   8       16.18       16.82     16.39 o 
  28   4   8        8.67        9.43     15.14 o 
  30   4   8       10.61       21.98     19.83 o 
  32   4   8       94.43       90.27     31.06 o 
  34   4   8      287.73      338.86     37.80 o 
  36   4   8      399.39      466.30     44.08 o 
  38   4   8      350.81      321.75     43.31 o 
  40   4   8       79.49       72.11     22.98 o 
  42   4   8      128.85      139.46     28.93 o 
  44   4   8        0.00       15.91     26.67 o 
  46   4   8        0.04        0.81     30.36 o 
  48   4   8      317.65      349.79     48.05 o 
  50   4   8       23.05       36.90     24.80 o 
  52   4   8      354.33      375.42     62.97 o 
  54   4   8      289.03      335.95     64.87 o 
  56   4   8      352.75      403.62    127.32 o 
  58   4   8      454.81      484.37     73.21 o 
  60   4   8        1.69       18.52     46.34 o 
 -53   5   8       58.68       60.25     52.17 o 
 -51   5   8       52.70       27.00     46.05 o 
 -49   5   8      252.43      243.55     70.62 o 
 -47   5   8        4.95      -24.69     27.07 o 
 -45   5   8       89.33       93.66     36.33 o 
 -43   5   8       15.96        6.78     27.94 o 
 -41   5   8      171.33      131.69     37.57 o 
 -39   5   8      469.06      587.32     64.67 o 
 -37   5   8        1.56      -23.40     23.40 o 
 -35   5   8      103.51      133.74     60.83 o 
 -33   5   8      249.99      198.22     40.67 o 
 -31   5   8       61.26       47.55     28.01 o 
 -29   5   8       46.52       75.21     28.33 o 
 -27   5   8      718.77      898.26     74.50 o 
 -25   5   8      414.22      404.49     51.90 o 
 -23   5   8      470.32      556.11     77.89 o 
 -21   5   8       29.48       79.81     30.15 o 
 -19   5   8       35.46       39.24     25.57 o 
 -17   5   8       21.84       57.98     26.92 o 
 -15   5   8       22.02       68.59     27.41 o 
 -13   5   8      170.86      128.15     48.63 o 
 -11   5   8      121.94       70.72     28.00 o 
  -9   5   8      150.68      211.26     37.35 o 
  -7   5   8       25.33       10.59     21.12 o 
  -5   5   8       37.40        6.04     20.32 o 
  -3   5   8       13.34        6.61     21.40 o 
  -1   5   8      389.57      382.99     82.91 o 
   1   5   8       19.57      -22.13     22.13 o 
   3   5   8      260.96      276.98     41.62 o 
   5   5   8      379.94      414.61     49.52 o 
   7   5   8       18.98       13.88     22.18 o 
   9   5   8       13.42       23.37     24.06 o 
  11   5   8        8.57        6.65     21.78 o 
  13   5   8      373.66      400.07     39.41 o 
  15   5   8      273.59      371.38     37.88 o 
  17   5   8       24.92       43.70     18.97 o 
  19   5   8       34.63       58.53     22.09 o 
  21   5   8      432.03      430.28     38.38 o 
  23   5   8       57.95       95.67     22.66 o 
  25   5   8      131.57      123.77     24.56 o 
  27   5   8      298.80      281.14     43.82 o 
  29   5   8        0.64       -2.97     27.24 o 
  31   5   8       15.12      -10.42     16.42 o 
  33   5   8      398.91      459.20     46.43 o 
  35   5   8       49.92       74.28     24.36 o 
  37   5   8        1.23      -15.91     27.76 o 
  39   5   8      586.09      591.53     90.65 o 
  41   5   8       55.65      137.91     67.89 o 
 -89   1   9      127.20      160.85     44.35 o 
 -87   1   9       98.86       83.81     34.64 o 
 -85   1   9       24.61       43.55     19.90 o 
 -83   1   9      476.77      508.52     50.50 o 
 -81   1   9      122.19      121.79     25.59 o 
 -79   1   9      237.72      194.65     37.49 o 
 -77   1   9       28.67       29.22     16.74 o 
 -75   1   9        0.19      -13.49     13.49 o 
 -73   1   9       24.55       27.40     16.10 o 
 -71   1   9        2.01      -12.76     12.76 o 
 -69   1   9       41.46       42.77     16.01 o 
 -67   1   9      519.79      551.98     39.51 o 
 -65   1   9      607.29      671.78     37.33 o 
 -63   1   9       85.61       93.80     15.26 o 
 -61   1   9      247.82      219.09     22.85 o 
 -59   1   9       14.99       12.41     10.10 o 
 -57   1   9      121.82      137.85     17.00 o 
 -55   1   9       93.07       86.57     13.49 o 
 -53   1   9      252.70      244.87     21.85 o 
 -51   1   9      566.16      596.64     45.36 o 
 -49   1   9      474.68      440.23     26.32 o 
 -47   1   9      610.32      628.29     30.40 o 
 -45   1   9      367.89      324.76     26.67 o 
 -43   1   9      210.24      215.18     30.71 o 
 -41   1   9       24.29       15.16      8.88 o 
 -39   1   9      398.62      362.38     21.86 o 
 -37   1   9      812.49      729.55     28.59 o 
 -35   1   9      595.40      531.12     21.12 o 
 -33   1   9       30.52       33.68      8.23 o 
 -31   1   9     1582.57     1545.71     36.92 o 
 -29   1   9      667.18      671.91     23.41 o 
 -27   1   9     1268.83     1331.22     32.68 o 
 -25   1   9       55.40       67.57      8.75 o 
 -23   1   9       61.85       56.13      8.53 o 
 -21   1   9     1795.70     2024.89     41.36 o 
 -19   1   9      480.91      528.01     19.48 o 
 -17   1   9        0.18        7.37      7.46 o 
 -15   1   9       23.56       41.67      8.15 o 
 -13   1   9      576.48      497.48     19.71 o 
 -11   1   9     1811.25     2075.98     44.08 o 
  -9   1   9        0.93       -5.49      5.49 o 
  -7   1   9       12.98        1.86      6.22 o 
  -5   1   9     1040.68     1113.81     38.83 o 
  -3   1   9       86.02       58.57     13.86 o 
  -1   1   9      506.33      562.86     27.86 o 
   1   1   9     4470.45     4688.67    149.34 o 
   3   1   9      586.56      603.86     28.66 o 
   5   1   9       20.41       15.60      8.63 o 
   7   1   9      557.01      599.28     26.61 o 
   9   1   9      260.41      250.47     14.19 o 
  11   1   9     3138.70     3199.44     61.28 o 
  13   1   9      446.32      484.52     27.39 o 
  15   1   9      116.10      121.37     12.74 o 
  17   1   9     1059.75     1012.09     28.90 o 
  19   1   9      127.44      115.52     11.04 o 
  21   1   9        9.71       -3.60      6.26 o 
  23   1   9       11.18        4.68      6.65 o 
  25   1   9      598.60      550.73     21.28 o 
  27   1   9      806.25      784.93     25.54 o 
  29   1   9       92.70       96.58     13.60 o 
  31   1   9     2251.09     2187.12     55.04 o 
  33   1   9      397.35      464.45     36.68 o 
  35   1   9      144.28      105.84     14.56 o 
  37   1   9     2358.41     2391.50     72.57 o 
  39   1   9     1986.54     2037.67     56.95 o 
  41   1   9      145.10      139.51     17.57 o 
  43   1   9      153.70      163.60     32.43 o 
  45   1   9      787.10      866.80     65.07 o 
  47   1   9       14.69        8.48     11.90 o 
  49   1   9        1.51       -9.85      9.85 o 
  51   1   9       14.99       30.69     12.66 o 
  53   1   9       16.25       38.57     19.68 o 
  55   1   9      123.26       86.82     23.58 o 
  57   1   9      172.86      118.71     26.35 o 
  59   1   9        0.09       -5.24     16.10 o 
  61   1   9        3.95       -9.62     32.65 o 
  63   1   9        1.58        7.93     18.89 o 
  65   1   9       16.27       -2.06     25.33 o 
  67   1   9      186.53      161.72     31.46 o 
  69   1   9      147.74      131.30     30.46 o 
  71   1   9      567.51      417.16     65.87 o 
  73   1   9      717.03      781.86     65.07 o 
  75   1   9        2.99      -17.76     18.05 o 
  77   1   9        0.29      -19.37     28.00 o 
 -84   2   9      306.69      322.76     35.02 o 
 -82   2   9      344.57      392.15     38.45 o 
 -80   2   9     1258.79     1175.62     71.64 o 
 -78   2   9        0.64       -3.77     16.80 o 
 -76   2   9       28.80       32.21     18.34 o 
 -74   2   9      511.47      504.63     41.19 o 
 -72   2   9        6.09        4.36     16.19 o 
 -70   2   9      315.60      339.46     33.06 o 
 -68   2   9      211.43      252.87     29.31 o 
 -66   2   9       11.11        2.14     14.76 o 
 -64   2   9        0.44        3.78     14.54 o 
 -62   2   9       20.17       29.40     15.75 o 
 -60   2   9      108.22      104.81     20.50 o 
 -58   2   9      210.23      194.17     25.30 o 
 -56   2   9       19.56       28.76     13.50 o 
 -54   2   9     1073.40     1154.93     48.36 o 
 -52   2   9      174.39      227.91     23.23 o 
 -50   2   9        0.17        5.93     17.27 o 
 -48   2   9      144.95      125.08     19.66 o 
 -46   2   9      605.25      673.66     41.03 o 
 -44   2   9        8.13        5.43     14.39 o 
 -42   2   9      386.92      375.82     34.40 o 
 -40   2   9        1.00       -3.11     11.25 o 
 -38   2   9       91.53       44.28     14.87 o 
 -36   2   9       43.76       30.06     17.00 o 
 -34   2   9        0.05       15.48     10.88 o 
 -32   2   9       17.50       41.79     12.65 o 
 -30   2   9       90.91       82.86     22.07 o 
 -28   2   9      256.90      254.08     22.81 o 
 -26   2   9     7806.28     7194.73    153.06 o 
 -24   2   9      442.19      382.91     27.36 o 
 -22   2   9       51.02       46.25     13.39 o 
 -20   2   9      160.96      134.37     19.81 o 
 -18   2   9       12.44        3.19     10.05 o 
 -16   2   9      143.89      134.40     17.38 o 
 -14   2   9     7871.34     7718.94    160.45 o 
 -12   2   9     1042.20      970.41     39.60 o 
 -10   2   9       80.30       52.72     17.41 o 
  -8   2   9       30.83       -2.11     10.47 o 
  -6   2   9      408.05      414.36     27.15 o 
  -4   2   9      881.45      949.53     38.76 o 
  -2   2   9       56.24       10.17     11.37 o 
   0   2   9        0.00      -10.75     10.75 o 
   2   2   9      177.45      152.48     28.69 o 
   4   2   9      516.10      471.11     29.00 o 
   6   2   9       22.02       36.72     15.27 o 
   8   2   9       79.33       90.38     15.00 o 
  10   2   9       56.70       31.37     10.88 o 
  12   2   9     1181.27     1204.47     40.94 o 
  14   2   9      408.74      457.54     26.74 o 
  16   2   9      153.02      158.69     17.00 o 
  18   2   9     1369.83     1261.81     43.06 o 
  20   2   9        0.88       17.12     10.22 o 
  22   2   9       39.90       22.27     12.07 o 
  24   2   9      254.46      243.28     22.74 o 
  26   2   9      459.58      459.87     28.38 o 
  28   2   9     1327.31     1303.67     46.67 o 
  30   2   9      153.04      170.62     19.05 o 
  32   2   9      998.88     1064.05     63.57 o 
  34   2   9      668.14      689.11     36.01 o 
  36   2   9        2.74       -2.95     10.49 o 
  38   2   9      497.60      483.27     30.55 o 
  40   2   9        0.19       -6.29     11.31 o 
  42   2   9      131.59      144.06     20.12 o 
  44   2   9       12.37       11.83     12.53 o 
  46   2   9        8.82        3.61     13.19 o 
  48   2   9       21.46       45.12     19.77 o 
  50   2   9       61.17       52.99     18.54 o 
  52   2   9        6.54       16.23     15.86 o 
  54   2   9        9.02        5.87     15.71 o 
  56   2   9        6.72       -1.86     15.49 o 
  58   2   9        3.24       -4.86     15.71 o 
  60   2   9       20.12       32.50     19.44 o 
  62   2   9      206.31      257.29     37.78 o 
  64   2   9      212.44      285.50     36.67 o 
  66   2   9      132.98      167.83     29.36 o 
  68   2   9      582.19      648.05    187.07 o 
  70   2   9      303.19      322.39     61.49 o 
  72   2   9        0.18        4.49     22.36 o 
  74   2   9       76.27       84.60     29.66 o 
 -77   3   9       55.80       28.40     30.98 o 
 -75   3   9      299.27      335.92     46.82 o 
 -73   3   9      357.64      368.61     57.38 o 
 -71   3   9       51.49       65.43     26.74 o 
 -69   3   9       49.02       51.99     23.86 o 
 -67   3   9       13.08       17.80     21.04 o 
 -65   3   9      480.74      508.09     53.32 o 
 -63   3   9      195.59      165.58     48.66 o 
 -61   3   9       28.38       67.15     53.91 o 
 -59   3   9        9.48       -7.36     18.63 o 
 -57   3   9       18.52       12.23     19.81 o 
 -55   3   9       32.18       13.37     37.67 o 
 -53   3   9       15.00       39.39     23.57 o 
 -51   3   9      735.71      772.38     59.47 o 
 -49   3   9       96.81      148.79     28.76 o 
 -47   3   9       77.31       49.10     32.03 o 
 -45   3   9      238.62      162.09     28.90 o 
 -43   3   9       99.85       76.03     20.45 o 
 -41   3   9        2.93       17.76     22.54 o 
 -39   3   9      660.60      662.06     62.66 o 
 -37   3   9      326.07      270.32     41.38 o 
 -35   3   9      119.56       94.99     28.43 o 
 -33   3   9      142.57      119.73     30.60 o 
 -31   3   9      860.21      764.38     68.92 o 
 -29   3   9      536.95      477.85     80.81 o 
 -27   3   9       42.39       58.13     23.70 o 
 -25   3   9      628.75      581.90     54.75 o 
 -23   3   9      499.36      492.69     94.08 o 
 -21   3   9     1389.48     1345.98     83.10 o 
 -19   3   9      470.70      419.05     46.18 o 
 -17   3   9      141.26       93.67     27.07 o 
 -15   3   9      246.80      217.38     34.48 o 
 -13   3   9      156.37      185.47     32.46 o 
 -11   3   9       16.45       23.47     19.21 o 
  -9   3   9      104.13      107.74     27.91 o 
  -7   3   9        3.76       -0.57     16.88 o 
  -5   3   9       75.40       99.39     24.71 o 
  -3   3   9        1.07      -12.48     15.80 o 
  -1   3   9       10.10       15.68     17.64 o 
   1   3   9      291.26      342.86     46.34 o 
   3   3   9       67.17       92.23     25.06 o 
   5   3   9       41.48       53.00     20.40 o 
   7   3   9       49.04       61.97     24.55 o 
   9   3   9       34.59       15.45     17.28 o 
  11   3   9      285.37      256.67     36.15 o 
  13   3   9        7.02       -5.04     13.13 o 
  15   3   9      122.08       99.28     23.24 o 
  17   3   9       12.88        2.44     15.03 o 
  19   3   9       99.97       59.78     18.75 o 
  21   3   9       17.76       18.38     16.04 o 
  23   3   9       70.57       94.06     21.51 o 
  25   3   9      162.64      149.10     29.17 o 
  27   3   9      722.75      781.32     53.31 o 
  29   3   9      240.83      281.34     43.06 o 
  31   3   9       68.40      115.80     24.75 o 
  33   3   9     2165.90     2353.44     74.68 o 
  35   3   9      609.17      690.50     43.42 o 
  37   3   9       43.12       70.86     19.11 o 
  39   3   9     1357.65     1624.93     66.92 o 
  41   3   9        0.01       -7.65     12.78 o 
  43   3   9      400.66      431.22     38.67 o 
  45   3   9     1120.26     1102.66    108.20 o 
  47   3   9       49.25       48.58     24.11 o 
  49   3   9        0.85       15.72     18.81 o 
  51   3   9       16.84       37.38     20.87 o 
  53   3   9       38.57       49.62     17.89 o 
  55   3   9       19.84       10.21     17.91 o 
  57   3   9      230.90      246.46     32.21 o 
  59   3   9      432.96      508.57     56.42 o 
  61   3   9      818.97     1029.41     78.76 o 
  63   3   9      396.81      497.13     53.47 o 
  65   3   9       19.88       58.21     23.68 o 
 -66   4   9      104.84      177.12     95.28 o 
 -64   4   9        0.01       25.42     32.25 o 
 -62   4   9      111.22      158.97     42.78 o 
 -60   4   9        0.61      -15.05     27.43 o 
 -58   4   9      152.34      201.73     47.07 o 
 -56   4   9      192.25      193.65     45.09 o 
 -54   4   9      282.95      225.11     45.00 o 
 -52   4   9      109.34      173.44     42.86 o 
 -50   4   9        4.22       14.00     32.96 o 
 -48   4   9      162.78      177.50     40.62 o 
 -46   4   9       15.04       -7.41     26.27 o 
 -44   4   9        9.47       20.16     27.36 o 
 -42   4   9      382.79      432.54     66.29 o 
 -40   4   9       62.90      100.31     32.34 o 
 -38   4   9      509.76      528.84    115.45 o 
 -36   4   9        2.51       34.04     25.99 o 
 -34   4   9      181.17      181.84     38.44 o 
 -32   4   9      161.14      141.51     34.05 o 
 -30   4   9      310.31      334.39     47.32 o 
 -28   4   9       52.08       55.32     27.09 o 
 -26   4   9      112.54      121.35     36.17 o 
 -24   4   9      548.23      404.73     49.91 o 
 -22   4   9      140.94      145.38     38.41 o 
 -20   4   9      950.21      810.45     68.77 o 
 -18   4   9      108.48      116.63     31.38 o 
 -16   4   9      201.53      201.10     36.74 o 
 -14   4   9      716.78      644.37     72.35 o 
 -12   4   9        4.65      -10.06     18.73 o 
 -10   4   9      762.58      819.39    105.76 o 
  -8   4   9     1200.83     1221.65     82.25 o 
  -6   4   9      111.89       82.47     26.57 o 
  -4   4   9       10.44       -1.95     19.51 o 
  -2   4   9      809.98      867.59     68.17 o 
   0   4   9       88.92      102.07     28.78 o 
   2   4   9      400.91      376.62     64.11 o 
   4   4   9     1589.99     1653.25    108.24 o 
   6   4   9      156.54      105.85     28.95 o 
   8   4   9      668.36      693.46     61.48 o 
  10   4   9      691.33      603.21     57.42 o 
  12   4   9       46.09       37.62     24.40 o 
  14   4   9      194.49      169.91     27.92 o 
  16   4   9      340.39      331.38     35.23 o 
  18   4   9        0.00        2.07     15.87 o 
  20   4   9      103.91      101.41     22.97 o 
  22   4   9      532.35      481.41     43.50 o 
  24   4   9        9.01       -8.43     14.24 o 
  26   4   9       68.14       65.53     22.90 o 
  28   4   9      144.31       96.54     24.87 o 
  30   4   9       18.28       50.16     25.02 o 
  32   4   9       24.28       46.88     34.20 o 
  34   4   9       24.29       10.15     19.42 o 
  36   4   9      660.92      622.84     69.04 o 
  38   4   9        4.11       18.32     22.10 o 
  40   4   9       29.48       46.77     26.54 o 
  42   4   9      102.72       98.66     26.71 o 
  44   4   9       17.06       33.64     24.16 o 
  46   4   9      615.79      615.31     74.08 o 
  48   4   9        0.40        1.77     25.22 o 
  50   4   9       11.19       13.51     24.59 o 
  52   4   9      165.63      185.79     58.43 o 
  54   4   9        5.31       -9.13     25.24 o 
 -45   5   9        3.45      -21.87     38.55 o 
 -43   5   9       20.05       31.10     44.85 o 
 -41   5   9      193.24      161.21     62.39 o 
 -39   5   9        3.01       10.00     29.85 o 
 -37   5   9        0.18       13.01     37.73 o 
 -35   5   9       24.73       49.45     41.87 o 
 -33   5   9       11.28       36.01     28.95 o 
 -31   5   9       13.10       49.56     29.06 o 
 -29   5   9      213.60      222.43     42.35 o 
 -27   5   9      494.73      424.71     55.00 o 
 -25   5   9     1447.26     1371.18     95.84 o 
 -23   5   9      185.31      145.06     35.37 o 
 -21   5   9      119.38      100.33     32.45 o 
 -19   5   9        1.52        3.81     23.62 o 
 -17   5   9     2019.25     2138.83    113.74 o 
 -15   5   9       15.11       65.19     28.07 o 
 -13   5   9      468.29      338.57     71.88 o 
 -11   5   9      289.88      328.21     52.79 o 
  -9   5   9      187.50      154.75     35.73 o 
  -7   5   9       13.16       23.29     24.38 o 
  -5   5   9        1.02      -19.62     19.62 o 
  -3   5   9      377.69      331.45     46.82 o 
  -1   5   9       19.21       68.96     28.11 o 
   1   5   9      192.64      141.19     34.96 o 
   3   5   9       64.90       67.21     48.51 o 
   5   5   9       26.92       30.78     24.57 o 
   7   5   9      847.24      781.82     73.73 o 
   9   5   9      847.40      811.91     70.71 o 
  11   5   9      927.04     1119.22     89.00 o 
  13   5   9       15.64      -16.70     16.70 o 
  15   5   9        2.62      -17.16     17.16 o 
  17   5   9      489.67      546.70     48.92 o 
  19   5   9      868.79      864.15     91.82 o 
  21   5   9       15.19       13.53     17.83 o 
  23   5   9      196.64      171.48     28.42 o 
  25   5   9      264.21      235.98     49.70 o 
  27   5   9       69.16       59.78     40.31 o 
  29   5   9       13.33        7.08     40.86 o 
  31   5   9       42.44       60.35     40.65 o 
  33   5   9        0.95      -28.17     31.01 o 
 -86   0  10       15.85        7.46     22.16 o 
 -84   0  10      439.27      569.07     59.24 o 
 -82   0  10      836.40      931.73     77.08 o 
 -80   0  10      443.27      507.71     40.55 o 
 -78   0  10      262.32      357.85     34.64 o 
 -76   0  10      499.82      569.12     42.29 o 
 -74   0  10       48.17       20.39     16.45 o 
 -72   0  10      940.31     1044.59     58.53 o 
 -70   0  10      165.21      139.35     23.20 o 
 -68   0  10        3.74       14.54     14.27 o 
 -66   0  10     1074.28     1064.14     59.45 o 
 -64   0  10       95.65       77.66     18.22 o 
 -62   0  10        0.01       19.19     14.66 o 
 -60   0  10      219.55      201.17     26.99 o 
 -58   0  10     3869.16     3850.79    118.00 o 
 -56   0  10     1923.80     1940.90     74.19 o 
 -54   0  10      978.91     1030.35     78.54 o 
 -52   0  10     1098.13     1292.17     82.34 o 
 -50   0  10      226.16      147.50     27.54 o 
 -48   0  10        1.05        6.63     11.46 o 
 -46   0  10      273.53      272.24     31.26 o 
 -44   0  10     1103.93     1012.21     47.86 o 
 -42   0  10        1.21       13.28     12.82 o 
 -40   0  10     4932.31     5073.12    142.10 o 
 -38   0  10      413.05      390.78     31.58 o 
 -36   0  10     1103.95     1084.56     62.49 o 
 -34   0  10      355.40      284.58     69.62 o 
 -32   0  10       20.47      -11.13     18.31 o 
 -30   0  10      643.73      605.17     38.57 o 
 -28   0  10    10662.49    10156.73    260.77 o 
 -26   0  10     2572.15     2576.24     95.41 o 
 -24   0  10     1313.87     1201.71     51.54 o 
 -22   0  10     1394.29     1509.98     70.86 o 
 -20   0  10     2958.13     2988.19     92.28 o 
 -18   0  10      650.11      672.34     80.38 o 
 -16   0  10      229.85      222.33     30.43 o 
 -14   0  10      506.62      431.52     39.67 o 
 -12   0  10     3896.39     4089.09    116.35 o 
 -10   0  10       80.83       43.15     13.98 o 
  -8   0  10        4.62       11.65     26.19 o 
  -6   0  10      215.40      218.79     51.65 o 
  -4   0  10      129.45      227.96     23.69 o 
  -2   0  10      160.39      185.02     24.79 o 
   0   0  10      455.49      465.79     83.90 o 
   2   0  10      229.13      273.71     29.40 o 
   4   0  10     1960.70     2065.16    127.26 o 
   6   0  10      516.51      458.07     37.20 o 
   8   0  10     1225.94     1240.89     57.89 o 
  10   0  10      896.29      967.28     50.64 o 
  12   0  10     2394.55     2285.57     87.91 o 
  14   0  10     3889.55     4007.94    250.16 o 
  16   0  10       26.51       27.02     15.22 o 
  18   0  10       14.16       12.37     14.25 o 
  20   0  10      469.20      435.86     49.51 o 
  22   0  10       36.56       14.98     18.08 o 
  24   0  10     4110.49     3890.88    133.56 o 
  26   0  10      598.29      706.39     67.92 o 
  28   0  10     4556.67     4462.29    150.00 o 
  30   0  10      910.79      964.65     55.69 o 
  32   0  10        2.02        6.28     13.47 o 
  34   0  10      156.00      114.41     22.97 o 
  36   0  10      347.84      326.72     35.28 o 
  38   0  10     4484.44     4754.56    159.49 o 
  40   0  10     8549.26     8330.14    255.41 o 
  42   0  10     1915.97     1929.78     83.36 o 
  44   0  10     1972.60     1761.22     78.70 o 
  46   0  10       39.38       42.69     17.84 o 
  48   0  10      519.44      505.40     44.36 o 
  50   0  10      422.28      362.39     63.34 o 
  52   0  10      218.61      182.09     28.55 o 
  54   0  10       67.88       64.55     21.03 o 
  56   0  10       68.90       54.24     20.45 o 
  58   0  10      242.64      294.30     42.16 o 
  60   0  10      795.06      995.47     70.32 o 
  62   0  10       14.71       17.24     17.56 o 
  64   0  10      187.35      228.63     42.39 o 
  66   0  10      119.98      111.99     25.52 o 
  68   0  10      139.31      134.50     39.04 o 
  70   0  10        1.92       11.01     27.18 o 
  72   0  10      378.31      459.24     64.11 o 
  74   0  10       55.14       65.68     32.28 o 
 -85   1  10        0.81       -1.35     15.92 o 
 -83   1  10      454.84      498.66     54.63 o 
 -81   1  10      662.32      728.84     61.67 o 
 -79   1  10      992.03     1061.22     59.99 o 
 -77   1  10       25.60       23.76     16.99 o 
 -75   1  10      247.77      275.19     37.10 o 
 -73   1  10       20.95        9.71     15.10 o 
 -71   1  10      412.53      501.11     39.20 o 
 -69   1  10      447.05      555.54     44.76 o 
 -67   1  10      478.33      514.72     39.55 o 
 -65   1  10      296.34      307.99     30.95 o 
 -63   1  10        1.72        3.33     12.65 o 
 -61   1  10        5.98       11.12     11.23 o 
 -59   1  10        0.06       -1.61      9.86 o 
 -57   1  10       25.19       39.23     12.55 o 
 -55   1  10     2408.51     2379.90     65.52 o 
 -53   1  10      115.12      100.46     15.91 o 
 -51   1  10      333.72      346.56     24.47 o 
 -49   1  10        3.83       -2.17      8.79 o 
 -47   1  10      241.75      242.35     20.54 o 
 -45   1  10       29.29       30.39     10.75 o 
 -43   1  10       87.57       72.69     13.04 o 
 -41   1  10       79.39       78.49     13.27 o 
 -39   1  10        4.92       12.19      9.57 o 
 -37   1  10       10.75        8.22      9.57 o 
 -35   1  10      163.87      151.36     24.64 o 
 -33   1  10       83.49       78.44     12.94 o 
 -31   1  10        0.57        1.94      8.56 o 
 -29   1  10     2678.47     2702.67     98.94 o 
 -27   1  10      265.88      199.55     21.21 o 
 -25   1  10      438.37      380.12     29.79 o 
 -23   1  10     4227.66     4191.13    122.53 o 
 -21   1  10      313.39      321.06     20.95 o 
 -19   1  10     2770.15     2706.12     62.59 o 
 -17   1  10      195.10      171.91     12.97 o 
 -15   1  10       93.60       59.62      9.56 o 
 -13   1  10     2993.08     3002.07     67.47 o 
 -11   1  10     2572.99     2558.16     55.13 o 
  -9   1  10        9.54        8.83      7.24 o 
  -7   1  10      477.74      466.06     26.04 o 
  -5   1  10      260.14      218.91     18.32 o 
  -3   1  10     1843.30     2068.87     60.24 o 
  -1   1  10       51.50       44.91      9.18 o 
   1   1  10     2723.33     2707.41     52.30 o 
   3   1  10        0.42       -7.35      8.85 o 
   5   1  10     1298.82     1273.21     44.07 o 
   7   1  10     1132.28     1075.64     29.52 o 
   9   1  10      410.82      413.63     26.75 o 
  11   1  10      746.32      804.68     30.35 o 
  13   1  10       58.22       76.73     15.74 o 
  15   1  10      136.01      145.53     15.20 o 
  17   1  10      617.09      634.08     31.24 o 
  19   1  10      176.17      194.84     22.40 o 
  21   1  10       38.47       28.32     10.71 o 
  23   1  10      976.38      942.48     43.49 o 
  25   1  10      593.93      591.01     29.33 o 
  27   1  10      965.39      928.68     36.18 o 
  29   1  10        0.00       -9.60      9.60 o 
  31   1  10      568.32      576.01     45.03 o 
  33   1  10      108.10      119.23     18.04 o 
  35   1  10      284.52      295.35     26.34 o 
  37   1  10       18.99        3.73     11.39 o 
  39   1  10     1004.79     1060.59     48.84 o 
  41   1  10     2152.99     2158.47     72.35 o 
  43   1  10        0.10        0.86     12.63 o 
  45   1  10       35.27       10.12     11.91 o 
  47   1  10       86.57       78.28     29.81 o 
  49   1  10       85.74      102.10     25.23 o 
  51   1  10      202.51      176.84     31.14 o 
  53   1  10      364.72      323.51     39.93 o 
  55   1  10       48.13       35.90     20.36 o 
  57   1  10       21.56        7.62     18.32 o 
  59   1  10        3.65       -4.47     17.64 o 
  61   1  10       41.79       35.85     25.65 o 
  63   1  10       82.81       89.77     27.30 o 
  65   1  10      353.33      462.14     50.58 o 
  67   1  10      309.98      248.99     50.76 o 
  69   1  10        0.57       -9.16     20.19 o 
  71   1  10       48.84       68.69     26.68 o 
 -80   2  10        1.70      -10.22     18.72 o 
 -78   2  10       21.85       12.24     19.63 o 
 -76   2  10      323.02      410.78     43.31 o 
 -74   2  10      366.73      348.35     49.77 o 
 -72   2  10      290.25      304.62     37.13 o 
 -70   2  10      151.98      191.95     31.02 o 
 -68   2  10      218.80      261.25     34.12 o 
 -66   2  10      259.16      297.95     35.98 o 
 -64   2  10      275.07      245.96     32.22 o 
 -62   2  10       24.95       22.86     17.33 o 
 -60   2  10       24.14       40.88     18.80 o 
 -58   2  10      428.91      487.67     42.69 o 
 -56   2  10      410.07      404.78     38.48 o 
 -54   2  10      248.42      212.29     45.53 o 
 -52   2  10     1206.86     1254.32    144.63 o 
 -50   2  10       24.15        2.42     15.07 o 
 -48   2  10      133.13      108.31     29.92 o 
 -46   2  10       74.10      100.42     19.95 o 
 -44   2  10      219.93      214.95     29.43 o 
 -42   2  10       19.28        6.39     13.20 o 
 -40   2  10      447.38      473.07     32.57 o 
 -38   2  10        5.85        2.25     14.31 o 
 -36   2  10       31.53       33.25     16.93 o 
 -34   2  10        3.51        3.14     11.04 o 
 -32   2  10       10.19       10.42     12.23 o 
 -30   2  10       74.92       56.44     14.44 o 
 -28   2  10     1351.23     1231.03     49.01 o 
 -26   2  10      294.90      276.76     28.44 o 
 -24   2  10      245.88      301.30     25.10 o 
 -22   2  10       17.16       10.55     11.37 o 
 -20   2  10      323.53      396.73     28.54 o 
 -18   2  10      358.78      394.74     28.52 o 
 -16   2  10      403.63      437.79     29.66 o 
 -14   2  10     2218.02     2271.72     65.34 o 
 -12   2  10      951.95     1090.16     46.25 o 
 -10   2  10       43.08       20.22     14.38 o 
  -8   2  10      155.12      159.38     19.71 o 
  -6   2  10       74.34       75.00     15.20 o 
  -4   2  10     1048.90     1004.09     42.00 o 
  -2   2  10      415.37      408.79     28.59 o 
   0   2  10      121.08       96.16     16.46 o 
   2   2  10       14.71        2.88     11.31 o 
   4   2  10     2354.61     2348.65     66.60 o 
   6   2  10      372.68      294.74     24.41 o 
   8   2  10      144.51      145.02     17.27 o 
  10   2  10      519.69      461.73     31.51 o 
  12   2  10     1734.84     1662.22     50.36 o 
  14   2  10      261.39      216.61     20.12 o 
  16   2  10      726.55      719.15     37.66 o 
  18   2  10        2.32       -0.57     10.76 o 
  20   2  10      370.60      297.43     25.44 o 
  22   2  10       10.63        4.85     10.89 o 
  24   2  10        0.88       -5.83     10.64 o 
  26   2  10       10.11       21.27     11.95 o 
  28   2  10       81.87      114.97     17.79 o 
  30   2  10      512.30      601.25     34.53 o 
  32   2  10        6.51        4.81     11.90 o 
  34   2  10        0.27       -6.27     10.90 o 
  36   2  10       87.13      105.08     24.83 o 
  38   2  10      298.46      322.58     28.80 o 
  40   2  10      130.40      214.29     25.90 o 
  42   2  10      301.54      260.51     30.00 o 
  44   2  10      198.96      234.27     28.27 o 
  46   2  10        5.04      -13.96     13.96 o 
  48   2  10      140.04      130.58     24.75 o 
  50   2  10      238.32      212.10     30.65 o 
  52   2  10        6.52       -4.50     16.06 o 
  54   2  10      499.79      633.43     59.39 o 
  56   2  10        2.52       -7.30     19.35 o 
  58   2  10       25.62       21.71     22.37 o 
  60   2  10       69.36      127.61     31.01 o 
  62   2  10      354.60      318.69     44.75 o 
  64   2  10      424.05      470.80     54.78 o 
  66   2  10      332.13      258.85     58.59 o 
  68   2  10       69.04       48.00     28.10 o 
 -73   3  10       12.07       36.19     37.58 o 
 -71   3  10        0.63       -4.56     19.93 o 
 -69   3  10     1362.96     1440.62     78.73 o 
 -67   3  10     2878.48     3370.86    122.79 o 
 -65   3  10     1009.82     1135.79     72.78 o 
 -63   3  10       94.95      108.12     33.62 o 
 -61   3  10      225.13      237.83     46.22 o 
 -59   3  10       42.23       82.66     27.66 o 
 -57   3  10       41.50       66.27     26.70 o 
 -55   3  10     3122.63     3475.63    178.18 o 
 -53   3  10       12.20       30.94     32.45 o 
 -51   3  10      856.41      809.82     56.60 o 
 -49   3  10      235.53      232.17     32.57 o 
 -47   3  10      724.05      841.91     56.73 o 
 -45   3  10       37.70       10.52     19.18 o 
 -43   3  10      359.54      422.33     40.77 o 
 -41   3  10       74.96       45.10     21.84 o 
 -39   3  10      202.47      165.89     27.91 o 
 -37   3  10       31.98       21.14     22.65 o 
 -35   3  10        6.60        4.14     17.45 o 
 -33   3  10        6.23       -0.08     14.37 o 
 -31   3  10      176.34      163.05     25.92 o 
 -29   3  10        0.01       39.94     42.17 o 
 -27   3  10      107.63      120.56     30.59 o 
 -25   3  10      765.11      599.64     57.55 o 
 -23   3  10        5.54        2.73     20.27 o 
 -21   3  10      119.37       57.41     41.60 o 
 -19   3  10      132.52      111.50     29.44 o 
 -17   3  10       38.19       46.75     23.68 o 
 -15   3  10     1016.30     1094.70     76.62 o 
 -13   3  10       25.71        7.06     20.50 o 
 -11   3  10      114.84      117.23     28.66 o 
  -9   3  10      102.12      154.36     30.96 o 
  -7   3  10      623.34      598.86     54.64 o 
  -5   3  10      503.57      549.78     53.35 o 
  -3   3  10     1136.04     1133.99     91.24 o 
  -1   3  10     3806.89     4085.62    146.09 o 
   1   3  10     2420.52     2538.03    112.70 o 
   3   3  10       61.64       64.95     25.28 o 
   5   3  10       23.26       40.86     22.72 o 
   7   3  10       59.21       56.74     22.97 o 
   9   3  10      150.84       64.55     24.26 o 
  11   3  10     1177.66     1249.22     67.48 o 
  13   3  10        1.14       -3.84     15.26 o 
  15   3  10       24.36       15.23     16.78 o 
  17   3  10      530.76      520.10     38.39 o 
  19   3  10        2.55       18.77     14.47 o 
  21   3  10        4.99      -12.08     12.08 o 
  23   3  10      768.47      788.89     49.79 o 
  25   3  10       26.11       41.05     16.81 o 
  27   3  10      130.72       97.96     19.88 o 
  29   3  10       33.90       56.46     17.61 o 
  31   3  10      209.47      233.84     27.79 o 
  33   3  10      708.18      663.16     43.89 o 
  35   3  10       39.49       32.06     17.32 o 
  37   3  10        4.20       23.29     17.28 o 
  39   3  10      822.23      860.51     51.84 o 
  41   3  10      379.14      554.34     42.41 o 
  43   3  10       77.38      104.52     24.55 o 
  45   3  10        0.20      -14.30     14.30 o 
  47   3  10      126.46      101.67     20.82 o 
  49   3  10       93.67       85.31     24.26 o 
  51   3  10      188.32      240.96     31.42 o 
  53   3  10      264.01      204.69     30.52 o 
  55   3  10       61.05       90.60     23.19 o 
  57   3  10       25.29       22.36     20.13 o 
  59   3  10       29.13       24.43     20.21 o 
  61   3  10       24.08       -3.86     39.76 o 
 -60   4  10      384.21      552.57     82.88 o 
 -58   4  10      367.42      487.76     66.45 o 
 -56   4  10      175.43      221.08     79.35 o 
 -54   4  10      607.90      583.53     90.12 o 
 -52   4  10     1532.31     1653.11    200.51 o 
 -50   4  10       14.57       -9.62     27.55 o 
 -48   4  10      274.41      285.06     50.46 o 
 -46   4  10       28.37       54.54     31.48 o 
 -44   4  10      104.96      173.45     41.98 o 
 -42   4  10        1.54       12.05     26.83 o 
 -40   4  10       54.20       41.58     36.20 o 
 -38   4  10      204.63      160.61     40.80 o 
 -36   4  10      226.72      288.19     47.75 o 
 -34   4  10      136.25       95.69     32.57 o 
 -32   4  10      594.87      534.87     66.15 o 
 -30   4  10      631.24      625.12     63.73 o 
 -28   4  10       13.86        5.92     23.74 o 
 -26   4  10       78.83       37.65     26.46 o 
 -24   4  10      468.35      460.16     74.25 o 
 -22   4  10     1308.34     1207.07     94.76 o 
 -20   4  10      724.33      694.42     66.54 o 
 -18   4  10       82.79       49.36     26.07 o 
 -16   4  10     1076.44      973.40     76.01 o 
 -14   4  10     1375.17     1346.32    162.81 o 
 -12   4  10       26.05       -3.18     20.54 o 
 -10   4  10       12.13        2.46     20.81 o 
  -8   4  10      364.27      344.67     46.08 o 
  -6   4  10       11.59        1.85     20.99 o 
  -4   4  10       80.28       74.14     27.67 o 
  -2   4  10      181.88      201.17     36.33 o 
   0   4  10      361.91      328.00     48.54 o 
   2   4  10      521.43      537.10     76.61 o 
   4   4  10      332.71      331.49     45.92 o 
   6   4  10        2.23      -15.17     19.17 o 
   8   4  10     1044.05     1111.99     80.59 o 
  10   4  10       42.40       44.23     20.14 o 
  12   4  10      854.34      855.08     58.61 o 
  14   4  10      283.09      284.36     35.02 o 
  16   4  10      316.63      380.26     39.61 o 
  18   4  10        5.34        1.78     16.95 o 
  20   4  10      138.58      155.08     42.16 o 
  22   4  10       34.60       34.06     31.97 o 
  24   4  10      369.89      393.97     42.33 o 
  26   4  10      287.09      252.78     35.53 o 
  28   4  10      438.42      511.44     48.58 o 
  30   4  10        2.01        2.43     20.37 o 
  32   4  10      124.58       95.20     27.49 o 
  34   4  10        3.79       -5.91     19.37 o 
  36   4  10      192.94      229.32     39.84 o 
  38   4  10      313.39      375.56     43.93 o 
  40   4  10        2.19       39.37     23.98 o 
  42   4  10      194.40      290.28     45.82 o 
  44   4  10       20.28       -5.31     25.42 o 
  46   4  10        0.53       28.98     32.52 o 
  48   4  10        0.08        6.91     43.01 o 
 -35   5  10       30.70       85.29     61.28 o 
 -33   5  10       12.91       35.55     44.57 o 
 -31   5  10      290.24      241.20     84.88 o 
 -29   5  10        0.21      -33.41     35.13 o 
 -27   5  10      106.25      120.37     52.93 o 
 -25   5  10       36.95       29.56     28.53 o 
 -23   5  10      502.89      563.49     63.85 o 
 -21   5  10      306.47      282.56     47.32 o 
 -19   5  10        0.14      -23.68     39.15 o 
 -17   5  10        4.38       -4.61     24.74 o 
 -15   5  10       78.37       56.12     37.12 o 
 -13   5  10        3.60       -1.40     24.14 o 
 -11   5  10       14.81        3.76     26.36 o 
  -9   5  10        2.18      -16.70     22.67 o 
  -7   5  10       15.64       20.78     27.29 o 
  -5   5  10       22.42       14.94     25.14 o 
  -3   5  10       14.02       21.55     26.88 o 
  -1   5  10      301.55      268.41     46.06 o 
   1   5  10      245.04      281.18     45.91 o 
   3   5  10      434.63      311.74     48.20 o 
   5   5  10      135.99      182.29     40.74 o 
   7   5  10       42.36        6.57     23.74 o 
   9   5  10        2.54      -11.22     18.73 o 
  11   5  10      270.93      241.12     73.03 o 
  13   5  10      265.20      282.55     63.24 o 
  15   5  10      115.26       89.78     48.06 o 
  17   5  10       59.25       36.38     37.04 o 
  19   5  10       14.87       53.57     35.89 o 
  21   5  10      231.05      203.84     45.56 o 
  23   5  10        5.10        7.63     39.25 o 
 -81   1  11        0.31       -4.67     17.58 o 
 -79   1  11        8.47      -10.51     16.97 o 
 -77   1  11        3.59       -1.86     16.80 o 
 -75   1  11       85.95       80.52     23.61 o 
 -73   1  11      112.57      108.61     23.19 o 
 -71   1  11      164.44      150.75     36.44 o 
 -69   1  11       15.82        1.91     17.72 o 
 -67   1  11      172.38      120.01     23.70 o 
 -65   1  11        1.83       -9.59     13.67 o 
 -63   1  11      698.92      685.16     45.45 o 
 -61   1  11      119.65      106.31     23.61 o 
 -59   1  11      345.09      379.26     33.33 o 
 -57   1  11      357.71      262.86     28.57 o 
 -55   1  11     1511.06     1435.13     70.46 o 
 -53   1  11      320.72      296.49     25.19 o 
 -51   1  11       69.54       64.39     14.37 o 
 -49   1  11       26.94        4.87     11.02 o 
 -47   1  11      122.99      114.59     17.16 o 
 -45   1  11      198.55      169.15     19.88 o 
 -43   1  11      207.65      246.54     26.97 o 
 -41   1  11       15.53        6.35     10.49 o 
 -39   1  11      193.92      185.84     20.22 o 
 -37   1  11      352.89      363.59     28.32 o 
 -35   1  11        1.26       12.56     11.09 o 
 -33   1  11      504.53      554.74     32.86 o 
 -31   1  11        0.00       -1.03      9.42 o 
 -29   1  11      266.68      262.22     27.16 o 
 -27   1  11      856.12      805.18     40.23 o 
 -25   1  11       50.80       47.68     13.08 o 
 -23   1  11      313.23      319.02     25.64 o 
 -21   1  11     2865.69     2913.00    138.86 o 
 -19   1  11        0.44       -9.96      9.96 o 
 -17   1  11     1158.56     1086.28     42.11 o 
 -15   1  11      308.13      266.41     22.68 o 
 -13   1  11      432.42      463.30     29.56 o 
 -11   1  11      176.86      148.82     24.22 o 
  -9   1  11        2.17        1.67     10.35 o 
  -7   1  11       15.64       12.63     12.67 o 
  -5   1  11      190.82      204.27     24.57 o 
  -3   1  11      688.67      601.19     46.26 o 
  -1   1  11      300.08      337.23     23.78 o 
   1   1  11      672.54      704.74     37.26 o 
   3   1  11       79.87       98.09     16.49 o 
   5   1  11      127.95      134.12     16.73 o 
   7   1  11     1337.41     1259.83     43.58 o 
   9   1  11     1762.85     1721.10     51.36 o 
  11   1  11      636.57      689.17     34.14 o 
  13   1  11        0.83       -9.55      9.55 o 
  15   1  11      599.95      516.56     33.16 o 
  17   1  11        2.80       -8.31      9.87 o 
  19   1  11        0.21       -9.42     10.09 o 
  21   1  11      358.99      308.66     26.49 o 
  23   1  11       19.93       27.24     12.69 o 
  25   1  11        1.50       -3.93     10.23 o 
  27   1  11      294.65      298.93     49.18 o 
  29   1  11       34.17       48.58     24.56 o 
  31   1  11      192.53      127.88     19.36 o 
  33   1  11        0.11       -2.31     11.27 o 
  35   1  11      773.51      714.53     39.89 o 
  37   1  11        3.27        9.42     12.11 o 
  39   1  11      559.82      589.11     52.21 o 
  41   1  11      699.37      603.74     53.49 o 
  43   1  11      561.14      403.44     83.25 o 
  45   1  11      384.68      357.39     41.85 o 
  47   1  11      222.70      237.43     37.72 o 
  49   1  11       98.32      130.54     29.32 o 
  51   1  11       18.09        8.92     19.36 o 
  53   1  11       40.02       50.69     22.82 o 
  55   1  11       76.32      103.85     27.85 o 
  57   1  11      605.83      719.51     62.60 o 
  59   1  11      138.46      170.18     51.31 o 
  61   1  11      230.73      254.73     40.12 o 
  63   1  11      384.13      412.52    105.09 o 
  65   1  11        0.59       -6.65     20.02 o 
 -76   2  11      650.09      738.75     63.27 o 
 -74   2  11       40.50       45.66     22.23 o 
 -72   2  11      569.80      642.57    108.57 o 
 -70   2  11       47.32       45.72     23.21 o 
 -68   2  11      257.35      270.71     36.72 o 
 -66   2  11      122.04      157.79     28.76 o 
 -64   2  11       38.37       21.95     19.62 o 
 -62   2  11       15.33       30.76     20.35 o 
 -60   2  11       27.50       68.92     22.76 o 
 -58   2  11       12.40       17.12     27.57 o 
 -56   2  11        2.47       10.33     17.37 o 
 -54   2  11        5.34        4.05     16.67 o 
 -52   2  11       25.95       36.39     18.63 o 
 -50   2  11       11.36        1.18     17.97 o 
 -48   2  11      223.79      230.64     28.48 o 
 -46   2  11       35.89       26.42     16.82 o 
 -44   2  11       24.24       21.52     16.02 o 
 -42   2  11       27.03       15.31     23.26 o 
 -40   2  11      164.35      222.62     26.99 o 
 -38   2  11      164.34      134.78     22.38 o 
 -36   2  11      281.14      300.61     27.42 o 
 -34   2  11       62.63       80.42     17.06 o 
 -32   2  11       81.44       77.03     16.95 o 
 -30   2  11      669.69      638.96     38.55 o 
 -28   2  11      528.58      530.74     45.02 o 
 -26   2  11     1031.97      886.48     70.66 o 
 -24   2  11      137.26      151.34     20.11 o 
 -22   2  11       22.00       -5.88     12.12 o 
 -20   2  11       34.58       30.15     13.69 o 
 -18   2  11     1803.74     1635.82     82.62 o 
 -16   2  11     1140.92     1068.32     49.25 o 
 -14   2  11      411.63      352.46     28.33 o 
 -12   2  11      353.47      349.26     28.19 o 
 -10   2  11      203.81      195.22     22.15 o 
  -8   2  11       28.45        5.36     12.64 o 
  -6   2  11      324.19      332.52     27.61 o 
  -4   2  11      105.96      106.44     18.22 o 
  -2   2  11      894.56      856.48     51.86 o 
   0   2  11       26.59       23.12     15.12 o 
   2   2  11      100.79      105.76     18.69 o 
   4   2  11       41.68       64.42     14.48 o 
   6   2  11      896.61      969.42     41.41 o 
   8   2  11      372.30      267.06     22.74 o 
  10   2  11      148.00      124.69     17.49 o 
  12   2  11       47.10       58.58     14.67 o 
  14   2  11        8.43       23.80     12.10 o 
  16   2  11        1.22       -1.87     11.79 o 
  18   2  11       22.85        4.54     12.40 o 
  20   2  11       13.25       16.10     12.88 o 
  22   2  11       81.22      115.28     22.54 o 
  24   2  11       20.26       22.50     12.66 o 
  26   2  11       43.10       57.18     16.36 o 
  28   2  11        2.95        4.85     12.86 o 
  30   2  11        0.61      -10.10     12.70 o 
  32   2  11      200.76      190.49     26.47 o 
  34   2  11      600.79      691.92     49.61 o 
  36   2  11       31.13        8.29     13.88 o 
  38   2  11      130.43       91.87     23.22 o 
  40   2  11      419.24      440.48     62.78 o 
  42   2  11      642.92      593.54     55.89 o 
  44   2  11      320.17      379.14     45.09 o 
  46   2  11      385.63      415.70     47.84 o 
  48   2  11      592.98      534.91     54.10 o 
  50   2  11      268.25      331.40     93.16 o 
  52   2  11        0.47       17.75     21.40 o 
  54   2  11     1137.14     1172.00     90.98 o 
  56   2  11        3.60      -19.22     19.22 o 
  58   2  11        9.12       16.94     26.39 o 
  60   2  11        8.63       43.75     25.22 o 
  62   2  11      371.73      439.09     52.17 o 
 -67   3  11       94.35       44.37     35.41 o 
 -65   3  11        1.67       15.81     22.25 o 
 -63   3  11        6.64        4.09     18.63 o 
 -61   3  11      125.71       98.06     54.10 o 
 -59   3  11       29.57        5.95     19.35 o 
 -57   3  11       12.72      -13.24     16.75 o 
 -55   3  11       11.08       12.51     19.78 o 
 -53   3  11       34.38       39.68     26.55 o 
 -51   3  11       16.88       15.44     21.27 o 
 -49   3  11       51.77       67.94     25.37 o 
 -47   3  11      305.14      276.94     36.54 o 
 -45   3  11        7.73      -11.94     17.36 o 
 -43   3  11       11.49       -2.71     17.73 o 
 -41   3  11       26.15       19.08     18.68 o 
 -39   3  11      358.21      405.74     42.10 o 
 -37   3  11       18.32       -1.39     17.49 o 
 -35   3  11        6.19       14.58     18.17 o 
 -33   3  11        0.32       -3.38     17.29 o 
 -31   3  11       22.79       30.20     19.37 o 
 -29   3  11       32.91        6.25     17.25 o 
 -27   3  11      154.37      165.58     38.77 o 
 -25   3  11      106.69      111.12     48.50 o 
 -23   3  11      114.61      123.76     26.49 o 
 -21   3  11     1196.51     1246.34     63.24 o 
 -19   3  11      144.33      113.92     23.67 o 
 -17   3  11      440.39      397.93     50.63 o 
 -15   3  11      351.76      330.42     54.56 o 
 -13   3  11      106.64      105.04     23.44 o 
 -11   3  11       80.84      134.80     24.41 o 
  -9   3  11        0.11      -14.03     14.03 o 
  -7   3  11       18.00       20.82     17.07 o 
  -5   3  11     1564.70     1468.44     68.08 o 
  -3   3  11        3.63       17.00     27.63 o 
  -1   3  11       80.18       39.05     18.28 o 
   1   3  11       22.74       11.70     17.44 o 
   3   3  11        0.41      -13.74     13.74 o 
   5   3  11        7.48        1.65     15.84 o 
   7   3  11       39.64       -3.39     13.43 o 
   9   3  11      104.96      146.61     21.67 o 
  11   3  11       33.92       36.82     16.47 o 
  13   3  11        0.96       33.26     20.08 o 
  15   3  11       47.75       52.89     17.64 o 
  17   3  11       20.62       37.46     16.57 o 
  19   3  11        7.82      -13.35     13.35 o 
  21   3  11        3.80        7.47     16.27 o 
  23   3  11      551.92      445.76     40.02 o 
  25   3  11      122.50      158.16     24.53 o 
  27   3  11      637.42      533.19     40.14 o 
  29   3  11        3.93       -8.01     14.06 o 
  31   3  11       63.02       48.95     19.07 o 
  33   3  11      235.82      248.12     29.94 o 
  35   3  11     1309.25     1422.17     68.55 o 
  37   3  11       49.93       61.17     20.57 o 
  39   3  11      620.04      703.02     45.64 o 
  41   3  11      220.23      218.59     29.54 o 
  43   3  11       54.63      117.25     23.33 o 
  45   3  11       16.64       16.62     18.05 o 
  47   3  11        7.07       44.50     20.19 o 
  49   3  11      132.85      116.46     28.41 o 
  51   3  11      224.17      224.70     35.02 o 
  53   3  11       11.27       39.49     26.50 o 
 -54   4  11      468.37      637.22    141.80 o 
 -52   4  11      384.74      505.44     80.94 o 
 -50   4  11      125.98      160.06     44.98 o 
 -48   4  11      677.99      852.79    105.12 o 
 -46   4  11       32.97       48.03     34.21 o 
 -44   4  11       39.75       -0.02     27.99 o 
 -42   4  11       73.93       76.07     34.58 o 
 -40   4  11      163.01      131.04     40.08 o 
 -38   4  11       14.17       -5.09     26.68 o 
 -36   4  11        5.36       16.74     28.71 o 
 -34   4  11       65.81       94.24     42.49 o 
 -32   4  11        1.13       26.30     27.99 o 
 -30   4  11      399.95      344.68     52.49 o 
 -28   4  11        5.56        4.52     26.50 o 
 -26   4  11      218.08      274.58     47.05 o 
 -24   4  11      597.12      785.40     72.78 o 
 -22   4  11        7.19       -9.30     22.40 o 
 -20   4  11      118.23      132.49     35.30 o 
 -18   4  11      254.95      254.13     43.43 o 
 -16   4  11        7.67       -3.19     23.29 o 
 -14   4  11       25.52       47.47     28.18 o 
 -12   4  11       68.96       42.41     28.69 o 
 -10   4  11        9.34       29.59     31.15 o 
  -8   4  11      297.08      394.17     51.53 o 
  -6   4  11       83.45       25.64     26.50 o 
  -4   4  11       47.06       69.29     29.87 o 
  -2   4  11      795.22      805.60     90.30 o 
   0   4  11     1228.61     1125.15     84.23 o 
   2   4  11      304.80      359.91     50.15 o 
   4   4  11      146.15      160.21     46.83 o 
   6   4  11      669.67      604.86     61.92 o 
   8   4  11      765.69      696.44     55.07 o 
  10   4  11      160.53      121.88     27.76 o 
  12   4  11      523.97      556.98     49.41 o 
  14   4  11        3.10        5.45     22.02 o 
  16   4  11      121.50      110.24     27.53 o 
  18   4  11      234.99      247.66     35.13 o 
  20   4  11       72.78       69.32     25.80 o 
  22   4  11        2.66        3.65     20.96 o 
  24   4  11       27.71       32.09     23.30 o 
  26   4  11      824.84      811.36     62.20 o 
  28   4  11        0.30       27.40     22.36 o 
  30   4  11      166.84      145.90     32.09 o 
  32   4  11        2.18       -5.50     25.41 o 
  34   4  11      121.46      101.68     31.54 o 
  36   4  11      583.35      521.69     62.75 o 
  38   4  11       66.83       83.34     35.49 o 
 -17   5  11      227.72       53.59     65.00 o 
 -15   5  11      134.38      186.16     84.02 o 
 -13   5  11      284.80      312.92     97.39 o 
 -11   5  11        2.55       51.52     60.00 o 
  -9   5  11        4.39      -23.60     37.58 o 
  -7   5  11      228.38      281.20     69.08 o 
  -5   5  11        0.06       23.23     38.53 o 
  -3   5  11        6.70      -24.14     45.74 o 
  -1   5  11      135.84      107.78     69.29 o 
   1   5  11       13.54      -21.30     47.77 o 
   3   5  11       50.22       57.83     60.16 o 
   5   5  11       97.60       98.91     72.34 o 
 -76   0  12       52.04       26.39     25.42 o 
 -74   0  12        0.01       20.18     23.67 o 
 -72   0  12       22.34       -6.51     47.74 o 
 -70   0  12      255.24      237.56     40.79 o 
 -68   0  12       98.90       92.66     61.28 o 
 -66   0  12      160.76      127.40     23.93 o 
 -64   0  12      118.83      148.45     23.68 o 
 -62   0  12      245.50      288.05     31.02 o 
 -60   0  12       84.14       87.17     21.12 o 
 -58   0  12       29.00       18.69     16.47 o 
 -56   0  12      162.15      139.87     26.59 o 
 -54   0  12        1.08      -13.08     13.08 o 
 -52   0  12        0.29       10.25     14.52 o 
 -50   0  12      322.27      280.39     29.42 o 
 -48   0  12      301.86      343.94     37.13 o 
 -46   0  12      148.39      146.71     41.80 o 
 -44   0  12        0.21       18.63     15.42 o 
 -42   0  12      773.73      812.64     68.21 o 
 -40   0  12      174.81      178.95     24.81 o 
 -38   0  12      224.80      210.28     25.93 o 
 -36   0  12       34.04       26.48     25.58 o 
 -34   0  12       19.51       21.36     15.75 o 
 -32   0  12     3232.39     3375.99    288.81 o 
 -30   0  12      520.82      607.98     46.84 o 
 -28   0  12      469.40      491.67     41.77 o 
 -26   0  12        1.75      -19.14     20.69 o 
 -24   0  12     1028.14     1002.18     53.84 o 
 -22   0  12      844.50      722.66     50.89 o 
 -20   0  12      877.64      967.06     57.14 o 
 -18   0  12     3739.76     3645.25    173.79 o 
 -16   0  12      847.40      947.61    219.16 o 
 -14   0  12     6077.10     6131.70    195.79 o 
 -12   0  12       15.53       15.94     17.22 o 
 -10   0  12     4898.83     5090.02    167.49 o 
  -8   0  12      448.97      467.78     40.83 o 
  -6   0  12     2045.79     2063.74    105.70 o 
  -4   0  12     2704.42     2344.91     93.49 o 
  -2   0  12      105.45      107.62     23.97 o 
   0   0  12     5858.99     5728.21    237.34 o 
   2   0  12     2265.39     2409.48     95.56 o 
   4   0  12     1502.50     1537.46     71.05 o 
   6   0  12      554.49      526.54     93.33 o 
   8   0  12      102.74       48.02     21.49 o 
  10   0  12       28.78       -0.63     16.82 o 
  12   0  12      271.16      206.58     65.28 o 
  14   0  12      578.81      619.82     53.68 o 
  16   0  12     1049.17     1021.11     58.86 o 
  18   0  12       53.05       68.88     28.77 o 
  20   0  12       87.52       77.81     58.26 o 
  22   0  12        1.53      -11.10     13.16 o 
  24   0  12      208.45      231.79     50.03 o 
  26   0  12        5.21      -13.06     13.06 o 
  28   0  12      209.76      216.31     30.43 o 
  30   0  12        0.03      -13.46     13.46 o 
  32   0  12      261.41      309.53     46.79 o 
  34   0  12        2.99        7.96     16.24 o 
  36   0  12       76.17       62.58     21.75 o 
  38   0  12      226.30      259.34     33.61 o 
  40   0  12     1182.64     1194.88     63.36 o 
  42   0  12       80.08       89.75     23.81 o 
  44   0  12      136.70      135.92     30.82 o 
  46   0  12      429.54      478.03     45.06 o 
  48   0  12      465.14      414.58     42.16 o 
  50   0  12      173.30      129.36     27.47 o 
  52   0  12      166.13      201.82     30.92 o 
  54   0  12      123.07      131.77     40.32 o 
  56   0  12       35.44       61.98     33.15 o 
  58   0  12        0.16       -7.28     25.48 o 
  60   0  12     1023.88     1032.99     96.99 o 
 -75   1  12      806.34      815.70     60.01 o 
 -73   1  12      151.00      217.28     44.95 o 
 -71   1  12      465.67      496.72     45.68 o 
 -69   1  12      253.33      262.94     33.37 o 
 -67   1  12      148.39      210.06     30.99 o 
 -65   1  12      832.62      726.12     53.06 o 
 -63   1  12      738.24      656.94     50.44 o 
 -61   1  12       76.20       77.95     21.88 o 
 -59   1  12     1135.43     1153.39     88.39 o 
 -57   1  12       94.20       47.65     20.58 o 
 -55   1  12       36.12        6.02     15.53 o 
 -53   1  12       63.93       49.11     22.67 o 
 -51   1  12      129.08      110.07     35.20 o 
 -49   1  12       35.29       42.07     18.13 o 
 -47   1  12      425.21      498.44     50.53 o 
 -45   1  12      468.58      543.09     33.60 o 
 -43   1  12        0.79       -0.07     10.50 o 
 -41   1  12       48.49       53.48     14.55 o 
 -39   1  12      307.98      297.02     25.03 o 
 -37   1  12       22.35       18.35     11.55 o 
 -35   1  12       85.51      106.22     16.98 o 
 -33   1  12        5.29       -7.43      9.75 o 
 -31   1  12      377.31      357.01     26.94 o 
 -29   1  12      253.25      269.74     23.59 o 
 -27   1  12      122.93      100.29     16.72 o 
 -25   1  12      330.81      345.22     26.77 o 
 -23   1  12      509.56      517.45     50.20 o 
 -21   1  12      141.90      107.73     16.71 o 
 -19   1  12      839.43      794.75     50.56 o 
 -17   1  12       36.60       24.50     11.99 o 
 -15   1  12       25.16       12.76     11.30 o 
 -13   1  12      513.38      533.33     32.83 o 
 -11   1  12       27.49       22.19     11.87 o 
  -9   1  12      127.61      130.41     24.55 o 
  -7   1  12        1.77       -4.44      9.88 o 
  -5   1  12       41.78       15.48     11.33 o 
  -3   1  12        4.24        1.13     11.21 o 
  -1   1  12        3.50        0.73     11.45 o 
   1   1  12      542.03      548.95     36.06 o 
   3   1  12      168.94      154.89     20.58 o 
   5   1  12      423.73      417.19     31.44 o 
   7   1  12      407.63      483.92     40.44 o 
   9   1  12      394.25      393.36     52.51 o 
  11   1  12       97.93       96.95     17.74 o 
  13   1  12      419.81      368.13     29.65 o 
  15   1  12       36.36       34.38     18.04 o 
  17   1  12        0.36       -5.59     10.53 o 
  19   1  12      337.04      332.61     28.87 o 
  21   1  12        3.05       11.14     12.24 o 
  23   1  12       73.02       73.23     16.49 o 
  25   1  12      209.37      197.96     23.45 o 
  27   1  12      128.00      137.15     20.33 o 
  29   1  12       27.58       33.04     20.58 o 
  31   1  12        0.29        6.28     17.23 o 
  33   1  12       72.80       65.17     49.40 o 
  35   1  12       35.42       45.76     26.23 o 
  37   1  12      968.50      886.06     90.85 o 
  39   1  12       42.94       64.02     29.83 o 
  41   1  12      136.58      159.75     31.97 o 
  43   1  12       43.40       15.76     44.83 o 
  45   1  12      442.62      506.26     59.44 o 
  47   1  12      811.63      761.10     63.19 o 
  49   1  12     2129.94     2118.71    117.90 o 
  51   1  12      366.71      295.79     72.71 o 
  53   1  12      546.10      655.95     59.68 o 
  55   1  12      191.75      156.69     57.40 o 
  57   1  12      380.59      385.70    124.54 o 
  59   1  12       59.70       55.28     25.76 o 
 -70   2  12      153.73      202.26     70.98 o 
 -68   2  12       29.50       20.61     20.82 o 
 -66   2  12      514.23      512.24     47.54 o 
 -64   2  12      177.54      161.85     30.67 o 
 -62   2  12      329.82      434.44     69.27 o 
 -60   2  12       42.95       50.42     21.76 o 
 -58   2  12      910.64      930.06     63.25 o 
 -56   2  12      390.00      488.01     49.67 o 
 -54   2  12      731.67      663.49     52.54 o 
 -52   2  12      112.77      137.07     26.56 o 
 -50   2  12      895.79      977.74     63.04 o 
 -48   2  12       16.59       13.93     17.94 o 
 -46   2  12       94.15       96.23     24.35 o 
 -44   2  12      223.59      263.41     32.91 o 
 -42   2  12      335.94      422.13     40.79 o 
 -40   2  12      136.65      123.25     24.74 o 
 -38   2  12      157.71      131.02     25.26 o 
 -36   2  12       54.42       51.04     19.38 o 
 -34   2  12      112.66      173.07     27.48 o 
 -32   2  12      312.17      320.04     35.36 o 
 -30   2  12      113.31      111.12     23.07 o 
 -28   2  12       16.07       16.06     15.69 o 
 -26   2  12        0.00       -8.11     13.64 o 
 -24   2  12        0.05       -5.49     14.03 o 
 -22   2  12      207.25      199.33     47.80 o 
 -20   2  12      127.26       97.29     22.15 o 
 -18   2  12      142.52      172.94     26.88 o 
 -16   2  12       61.57       41.44     21.61 o 
 -14   2  12      397.57      418.02     38.52 o 
 -12   2  12        6.80      -13.49     13.49 o 
 -10   2  12      222.07      232.32     30.13 o 
  -8   2  12       13.59       12.04     13.43 o 
  -6   2  12      157.27       96.26     20.28 o 
  -4   2  12      277.64      274.41     41.03 o 
  -2   2  12      168.13      136.80     25.02 o 
   0   2  12       21.64        4.98     14.11 o 
   2   2  12       21.31       20.95     15.13 o 
   4   2  12        2.02       14.56     14.86 o 
   6   2  12       90.79       81.81     22.94 o 
   8   2  12      473.14      500.07     38.22 o 
  10   2  12      269.29      315.00     30.90 o 
  12   2  12     1096.54     1137.71     75.81 o 
  14   2  12      539.00      633.57     43.88 o 
  16   2  12       80.62       93.25     20.66 o 
  18   2  12      266.79      187.52     25.67 o 
  20   2  12       12.92       11.54     15.05 o 
  22   2  12        5.96      -10.83     14.22 o 
  24   2  12       46.97       31.18     25.77 o 
  26   2  12       82.25       94.03     25.63 o 
  28   2  12        0.02        5.23     30.73 o 
  30   2  12       55.84       62.94     46.56 o 
  32   2  12      276.01      257.07     38.52 o 
  34   2  12       84.72       92.30     80.59 o 
  36   2  12       83.88       85.86     30.61 o 
  38   2  12       15.17       60.36     25.77 o 
  40   2  12      239.25      259.95     40.09 o 
  42   2  12       16.95       29.79     33.37 o 
  44   2  12        2.37       -0.08     18.15 o 
  46   2  12       39.31       39.14     23.07 o 
  48   2  12       34.56       13.56     20.33 o 
  50   2  12      167.01      112.25     30.94 o 
  52   2  12       59.41       64.58     28.02 o 
  54   2  12      762.91      806.01     82.71 o 
 -61   3  12       29.13       73.43     26.53 o 
 -59   3  12      452.21      520.96     46.94 o 
 -57   3  12       49.23       35.08     22.44 o 
 -55   3  12       13.88       38.29     21.62 o 
 -53   3  12      151.04      145.13     28.99 o 
 -51   3  12      153.88      231.97     36.03 o 
 -49   3  12        3.04       -2.32     19.20 o 
 -47   3  12     1757.65     1857.72    103.39 o 
 -45   3  12     2029.42     2155.72    108.51 o 
 -43   3  12      171.91      211.81     38.90 o 
 -41   3  12      109.28       88.39     47.24 o 
 -39   3  12      425.41      479.23     72.30 o 
 -37   3  12       85.00       61.55     24.31 o 
 -35   3  12      139.53      161.86     34.91 o 
 -33   3  12       94.86      158.82     34.10 o 
 -31   3  12        0.75       -0.84     18.18 o 
 -29   3  12      723.92      811.81     56.64 o 
 -27   3  12      370.78      333.75     36.76 o 
 -25   3  12      141.55      150.02     27.42 o 
 -23   3  12       16.36       -3.40     18.00 o 
 -21   3  12      128.49      115.19     26.67 o 
 -19   3  12      148.41      152.19     27.82 o 
 -17   3  12      301.79      295.70     48.00 o 
 -15   3  12       54.02       10.63     18.46 o 
 -13   3  12        8.49      -12.75     16.21 o 
 -11   3  12        0.71      -18.61     18.61 o 
  -9   3  12      330.13      319.74     35.98 o 
  -7   3  12      134.36      145.09     27.18 o 
  -5   3  12      715.33      811.28     55.02 o 
  -3   3  12      610.59      590.58     65.07 o 
  -1   3  12       24.39        2.11     17.54 o 
   1   3  12     2116.05     2389.28     88.84 o 
   3   3  12       15.05       36.17     17.22 o 
   5   3  12       65.66       54.14     18.95 o 
   7   3  12      828.31      815.16     59.02 o 
   9   3  12     3497.75     3815.87    139.09 o 
  11   3  12      256.76      266.43     29.79 o 
  13   3  12      869.88      863.91     54.40 o 
  15   3  12       97.32      113.50     33.19 o 
  17   3  12      280.51      288.53     41.42 o 
  19   3  12      107.09      145.15     27.08 o 
  21   3  12      108.96      111.07     24.86 o 
  23   3  12        2.09        3.87     16.23 o 
  25   3  12        5.84       18.08     17.01 o 
  27   3  12       63.20       91.62     35.53 o 
  29   3  12      294.94      300.13     30.97 o 
  31   3  12      154.89      215.60     28.13 o 
  33   3  12        1.04      -13.69     16.13 o 
  35   3  12      101.82      120.76     23.80 o 
  37   3  12        4.53       18.27     16.60 o 
  39   3  12        0.47       -0.63     16.80 o 
  41   3  12       81.40      140.52     29.56 o 
  43   3  12      182.94      180.12     31.65 o 
  45   3  12        9.51       56.19     27.16 o 
 -44   4  12      512.05      754.21    151.39 o 
 -42   4  12     1027.16     1154.56    113.03 o 
 -40   4  12       71.52       69.76     36.92 o 
 -38   4  12      313.20      349.40     67.42 o 
 -36   4  12      129.59      140.28     43.08 o 
 -34   4  12      317.42      336.68     54.08 o 
 -32   4  12      999.98     1071.52     90.42 o 
 -30   4  12       17.78       26.68     30.66 o 
 -28   4  12       11.36       -0.72     28.85 o 
 -26   4  12        0.07        8.32     27.55 o 
 -24   4  12       63.69       64.32     32.73 o 
 -22   4  12      129.71      132.08     35.87 o 
 -20   4  12       12.19      -17.36     23.53 o 
 -18   4  12        1.56      -14.12     26.57 o 
 -16   4  12        2.23       -0.34     26.73 o 
 -14   4  12        0.17       -5.99     25.34 o 
 -12   4  12      107.93      128.80     36.29 o 
 -10   4  12        0.75      -19.74     23.52 o 
  -8   4  12        0.38       23.53     26.13 o 
  -6   4  12      102.30      106.22     33.34 o 
  -4   4  12        2.32        0.02     23.87 o 
  -2   4  12       48.51       60.01     29.45 o 
   0   4  12       11.14      -10.62     23.76 o 
   2   4  12       30.33       -2.77     23.90 o 
   4   4  12       20.92        0.71     22.45 o 
   6   4  12      378.42      414.44     45.22 o 
   8   4  12      513.67      491.20     48.43 o 
  10   4  12      341.08      309.51     39.45 o 
  12   4  12      628.74      684.08     57.05 o 
  14   4  12      996.53     1205.85     75.90 o 
  16   4  12       34.49       79.23     26.85 o 
  18   4  12      526.66      630.62    117.30 o 
  20   4  12       64.70       72.16     30.42 o 
  22   4  12      289.12      333.77     51.20 o 
  24   4  12      628.13      745.42    148.44 o 
  26   4  12      151.06      146.93     41.14 o 
  28   4  12      378.37      328.99     68.87 o 
 -67   1  13      264.87      304.48     36.33 o 
 -65   1  13      387.13      389.73     42.01 o 
 -63   1  13        0.22       -9.70     17.24 o 
 -61   1  13       40.84       68.75     22.91 o 
 -59   1  13        0.00       23.99     18.77 o 
 -57   1  13       25.57      -15.94     15.94 o 
 -55   1  13      257.89      236.67     32.47 o 
 -53   1  13       49.60       33.08     21.34 o 
 -51   1  13       88.10      120.16     24.65 o 
 -49   1  13      474.16      493.99     63.93 o 
 -47   1  13      534.83      505.92     43.49 o 
 -45   1  13        1.51        1.21     16.24 o 
 -43   1  13       71.07       79.10     21.75 o 
 -41   1  13      144.49      206.34     31.41 o 
 -39   1  13        0.76       -1.29     27.71 o 
 -37   1  13       31.14       23.41     17.01 o 
 -35   1  13      480.74      452.52     58.55 o 
 -33   1  13       38.25       51.37     18.44 o 
 -31   1  13      363.08      344.26     29.78 o 
 -29   1  13      133.70      151.16     19.57 o 
 -27   1  13       49.33       24.55     13.09 o 
 -25   1  13       61.92       39.64     13.72 o 
 -23   1  13       34.24       48.77     14.80 o 
 -21   1  13      369.90      383.64     47.24 o 
 -19   1  13        3.82        5.15     11.59 o 
 -17   1  13      519.45      557.10     36.84 o 
 -15   1  13      105.72      108.25     18.68 o 
 -13   1  13      400.72      376.54     30.46 o 
 -11   1  13      193.95      211.69     29.81 o 
  -9   1  13        5.17       -2.06     13.28 o 
  -7   1  13     1848.72     1726.77    127.46 o 
  -5   1  13      243.60      295.23     27.46 o 
  -3   1  13      677.05      632.06     39.80 o 
  -1   1  13        0.87      -10.77     10.77 o 
   1   1  13      214.39      198.68     23.41 o 
   3   1  13      175.43      200.31     23.84 o 
   5   1  13      147.82      164.37     22.04 o 
   7   1  13      176.29      165.14     21.83 o 
   9   1  13      293.29      290.60     38.66 o 
  11   1  13      161.60      114.16     26.51 o 
  13   1  13       69.92       41.89     30.04 o 
  15   1  13       84.82       60.90     22.68 o 
  17   1  13        9.28        9.10     18.59 o 
  19   1  13     1104.86     1099.89    191.76 o 
  21   1  13      375.09      387.66     88.81 o 
  23   1  13        2.58      -15.11     15.11 o 
  25   1  13       27.55       49.58     43.19 o 
  27   1  13       21.98       28.96     21.36 o 
  29   1  13      160.74      190.65     34.04 o 
  31   1  13       38.05       58.15     23.41 o 
  33   1  13       86.79       73.81     25.36 o 
  35   1  13      318.98      312.08     41.44 o 
  37   1  13        1.30       20.60     21.92 o 
  39   1  13       15.34       21.16     21.31 o 
  41   1  13       33.24       54.86     24.80 o 
  43   1  13        6.25        2.54     20.21 o 
  45   1  13      158.84      122.56     29.40 o 
  47   1  13      426.86      512.75     53.85 o 
  49   1  13        5.14        9.75     21.27 o 
  51   1  13       78.03      111.42     30.37 o 
 -62   2  13       88.15       57.13     37.31 o 
 -60   2  13      456.77      439.87     55.65 o 
 -58   2  13       76.38      108.58     27.30 o 
 -56   2  13        4.75       -4.54     18.88 o 
 -54   2  13       88.54       77.60     24.59 o 
 -52   2  13       54.57       59.71     23.17 o 
 -50   2  13       11.66       20.44     18.66 o 
 -48   2  13       38.83       39.73     20.07 o 
 -46   2  13       22.14       25.94     20.75 o 
 -44   2  13      180.12      188.76     31.01 o 
 -42   2  13       83.23       99.64     24.84 o 
 -40   2  13       79.81       39.59     21.96 o 
 -38   2  13      200.54      178.27     45.20 o 
 -36   2  13        0.00       18.65     32.17 o 
 -34   2  13      272.55      277.51     34.06 o 
 -32   2  13      429.78      390.95     40.03 o 
 -30   2  13      347.08      402.71     43.11 o 
 -28   2  13       85.16       46.37     20.47 o 
 -26   2  13      170.87      211.37     30.81 o 
 -24   2  13        3.08       -7.36     16.28 o 
 -22   2  13      184.18      232.65     31.12 o 
 -20   2  13      688.19      714.11     52.74 o 
 -18   2  13       64.81      101.27     37.08 o 
 -16   2  13       41.46       43.38     21.57 o 
 -14   2  13       48.79       40.35     18.94 o 
 -12   2  13      510.12      485.41     96.24 o 
 -10   2  13        5.83       28.40     18.98 o 
  -8   2  13      246.73      268.35     34.01 o 
  -6   2  13      248.10      211.03     30.62 o 
  -4   2  13        0.47        6.88     14.99 o 
  -2   2  13      178.02      141.41     24.57 o 
   0   2  13        0.82       -4.69     14.67 o 
   2   2  13       12.51       -1.41     14.78 o 
   4   2  13        3.15        0.39     16.86 o 
   6   2  13        4.79       -2.15     17.16 o 
   8   2  13        1.03        6.73     18.20 o 
  10   2  13       12.38       16.23     18.84 o 
  12   2  13      123.14      163.68     46.04 o 
  14   2  13       49.11       30.89     22.24 o 
  16   2  13       11.70       34.14     23.27 o 
  18   2  13      110.86      141.30     30.03 o 
  20   2  13      606.45      730.58     62.18 o 
  22   2  13      310.43      242.10     37.28 o 
  24   2  13        2.02       -7.01     17.78 o 
  26   2  13        3.04       16.94     21.65 o 
  28   2  13      427.16      358.98     50.29 o 
  30   2  13      570.39      596.02     57.88 o 
  32   2  13       98.48      145.67     38.27 o 
  34   2  13        0.40      -13.13     17.66 o 
  36   2  13        9.30        2.31     30.43 o 
  38   2  13       76.64       61.16     26.66 o 
  40   2  13      167.73      208.36     41.17 o 
  42   2  13       16.96       31.01     36.09 o 
  44   2  13      323.85      341.28     46.71 o 
 -51   3  13       22.27        4.42     33.32 o 
 -49   3  13        7.03       11.10     20.54 o 
 -47   3  13        0.03      -13.47     19.92 o 
 -45   3  13        9.96       12.08     24.31 o 
 -43   3  13      208.37      182.81     32.31 o 
 -41   3  13       16.55       39.84     22.78 o 
 -39   3  13        1.19      -17.59     17.59 o 
 -37   3  13       62.10       68.66     25.54 o 
 -35   3  13      341.75      419.03     88.23 o 
 -33   3  13      151.57      122.82     37.97 o 
 -31   3  13     1532.76     1565.30    127.07 o 
 -29   3  13       77.08       90.57     52.13 o 
 -27   3  13      122.43      152.38     40.80 o 
 -25   3  13        9.40       12.54     27.25 o 
 -23   3  13       41.19       17.14     27.14 o 
 -21   3  13       65.28       79.01     39.75 o 
 -19   3  13        0.77       -4.85     23.41 o 
 -17   3  13       52.88       42.07     58.22 o 
 -15   3  13      157.92      186.91     35.39 o 
 -13   3  13      198.78      183.52     32.96 o 
 -11   3  13       23.28       -4.70     22.91 o 
  -9   3  13      138.53      102.62     31.68 o 
  -7   3  13      166.71      189.28     33.65 o 
  -5   3  13       69.46       38.34     26.36 o 
  -3   3  13        9.18       24.47     27.64 o 
  -1   3  13      203.59       99.78     30.22 o 
   1   3  13       57.46       90.13     26.83 o 
   3   3  13        7.47       -7.71     18.95 o 
   5   3  13        0.05        0.34     18.85 o 
   7   3  13       54.50       64.78     25.04 o 
   9   3  13       10.41       10.09     21.24 o 
  11   3  13        0.62      982.02    159.34 o 
  13   3  13       79.92       79.50     46.44 o 
  15   3  13        0.01        5.30     16.62 o 
  17   3  13      223.88      246.84     43.01 o 
  19   3  13       11.19       44.80     22.03 o 
  21   3  13      233.47      252.26     29.86 o 
  23   3  13       83.35      101.07     26.01 o 
  25   3  13        6.43        8.75     16.41 o 
  27   3  13        0.61      -14.41     14.41 o 
  29   3  13       19.52       17.66     30.80 o 
  31   3  13       25.75       61.63     27.56 o 
  33   3  13        0.57       11.50     22.15 o 
 -26   4  13       24.94       28.87     60.77 o 
 -24   4  13       45.97       58.64     49.08 o 
 -22   4  13       21.74        6.40     29.87 o 
 -20   4  13        4.14        1.92     29.43 o 
 -18   4  13       49.67       17.83     31.00 o 
 -16   4  13       27.42       25.30     45.58 o 
 -14   4  13      114.34      186.35     74.38 o 
 -12   4  13      129.34       98.12     55.80 o 
 -10   4  13      196.31      186.71     43.66 o 
  -8   4  13       36.02       49.56     34.26 o 
  -6   4  13      205.46      192.15     44.84 o 
  -4   4  13       32.53       20.03     29.81 o 
  -2   4  13        3.63       13.52     30.29 o 
   0   4  13       13.35      -12.69     26.18 o 
   2   4  13        4.84       23.86     29.98 o 
   4   4  13        1.09      -25.36     25.36 o 
   6   4  13       27.08      -22.97     36.60 o 
   8   4  13      256.63      230.83     60.42 o 
  10   4  13      173.26      118.28     53.15 o 
 -60   0  14        6.30       33.30     28.37 o 
 -56   0  14        1.50      -11.74     23.31 o 
 -54   0  14        2.05      -14.64     21.85 o 
 -52   0  14      143.19      127.48     39.10 o 
 -50   0  14      235.60      196.24     45.10 o 
 -48   0  14       45.94       95.52     35.64 o 
 -46   0  14       36.20       -1.89     24.85 o 
 -44   0  14      198.05      220.98     60.55 o 
 -42   0  14      410.55      430.73     40.60 o 
 -40   0  14       19.55       45.39     20.68 o 
 -38   0  14      207.48      246.14     32.36 o 
 -36   0  14      135.94      176.95     28.89 o 
 -34   0  14       50.90       31.71     18.81 o 
 -32   0  14     1424.18     1855.22     81.78 o 
 -30   0  14       75.96       95.89     23.71 o 
 -28   0  14      542.45      594.95     80.85 o 
 -26   0  14      144.49      114.55     24.56 o 
 -24   0  14      844.82      885.70     54.95 o 
 -22   0  14       35.15       17.65     22.32 o 
 -20   0  14       21.02       -6.27     15.71 o 
 -18   0  14        0.44        0.38     16.35 o 
 -16   0  14      400.06      418.00     40.70 o 
 -14   0  14     1689.09     1543.60     72.43 o 
 -12   0  14      860.45      994.88     63.01 o 
 -10   0  14       78.75       73.40     22.39 o 
  -8   0  14     1958.43     2004.80     86.21 o 
  -6   0  14     1441.25     1514.85     72.49 o 
  -4   0  14      130.94      102.00     23.98 o 
  -2   0  14       30.72       59.83     21.82 o 
   0   0  14        3.17      -15.51     15.51 o 
   2   0  14      339.75      299.87     54.15 o 
   4   0  14      413.99      402.17     40.75 o 
   6   0  14      222.74      279.36     60.27 o 
   8   0  14       46.28       17.86     19.14 o 
  10   0  14      369.41      376.94     39.97 o 
  12   0  14       87.32       72.26     23.03 o 
  14   0  14      264.97      315.39     36.56 o 
  16   0  14      124.37      149.40     50.32 o 
  18   0  14       25.64        5.92     17.49 o 
  20   0  14       41.43       46.12     20.39 o 
  22   0  14      877.97      877.89     60.65 o 
  24   0  14        0.04       -5.12     17.29 o 
  26   0  14        5.92        1.35     17.46 o 
  28   0  14      285.14      318.29     37.80 o 
  30   0  14       10.63      -22.45     24.25 o 
  32   0  14      176.45       81.78     36.23 o 
  34   0  14      211.18      191.27     45.47 o 
  36   0  14      262.42      361.33     60.58 o 
  38   0  14       15.87        3.51     26.33 o 
  40   0  14      248.11      315.98     56.28 o 
  42   0  14       13.22       15.83     27.55 o 
 -59   1  14        0.58        5.79     18.93 o 
 -57   1  14        6.77        8.49     18.53 o 
 -55   1  14       24.37       30.43     20.76 o 
 -53   1  14       93.85      119.59     36.80 o 
 -51   1  14       51.49       37.10     22.32 o 
 -49   1  14      136.49      162.27     31.00 o 
 -47   1  14        0.07       23.48     20.47 o 
 -45   1  14      329.59      346.66     41.80 o 
 -43   1  14        1.72        7.57     18.73 o 
 -41   1  14        0.15       13.05     19.39 o 
 -39   1  14        0.99       37.30     21.23 o 
 -37   1  14       72.88       57.34     22.93 o 
 -35   1  14       57.15       32.12     20.78 o 
 -33   1  14        5.28      -13.20     16.92 o 
 -31   1  14      147.91      112.41     29.24 o 
 -29   1  14      140.38      113.09     30.59 o 
 -27   1  14        0.14        4.74     17.57 o 
 -25   1  14      258.86      242.25     35.21 o 
 -23   1  14      254.97      271.44     37.39 o 
 -21   1  14      204.42      260.61     35.73 o 
 -19   1  14     1540.84     1660.55    143.25 o 
 -17   1  14     2206.93     2296.74    100.38 o 
 -15   1  14      361.33      311.42     39.23 o 
 -13   1  14      210.72      224.50     34.46 o 
 -11   1  14      262.81      182.38     32.82 o 
  -9   1  14        3.61      -33.48     34.89 o 
  -7   1  14       37.53        2.81     18.68 o 
  -5   1  14     1472.52     1374.73     74.05 o 
  -3   1  14      589.00      587.52     70.75 o 
  -1   1  14        0.07      -10.93     16.90 o 
   1   1  14       43.46       19.33     19.89 o 
   3   1  14       93.29       88.32     34.65 o 
   5   1  14       19.73      -21.14     26.06 o 
   7   1  14       94.54       91.78     66.04 o 
   9   1  14      302.46      365.47     53.57 o 
  11   1  14       59.84       80.26     26.34 o 
  13   1  14        0.22       -3.81     18.11 o 
  15   1  14       17.39       16.08     20.09 o 
  17   1  14       83.91       48.24     23.83 o 
  19   1  14        3.05       11.50     20.59 o 
  21   1  14      288.72      293.13     39.88 o 
  23   1  14        0.15       -0.82     21.45 o 
  25   1  14      246.91      214.39     35.25 o 
  27   1  14       12.64        5.04     19.99 o 
  29   1  14       57.93       63.15     25.91 o 
  31   1  14        0.37      -13.08     17.91 o 
  33   1  14       93.37       48.84     24.82 o 
  35   1  14        0.06        3.07     21.76 o 
  37   1  14       30.42       37.82     24.99 o 
  39   1  14        0.29       -7.53     19.74 o 
 -52   2  14       20.55       37.09     22.97 o 
 -50   2  14        3.25       -4.06     19.44 o 
 -48   2  14       12.34       12.68     19.44 o 
 -46   2  14      466.98      458.03     45.26 o 
 -44   2  14       82.72      118.29     35.74 o 
 -42   2  14      104.65       54.94     22.63 o 
 -40   2  14      217.19      233.72     33.88 o 
 -38   2  14      995.45     1032.32     66.90 o 
 -36   2  14        8.87        8.88     19.93 o 
 -34   2  14       41.81       93.77     25.13 o 
 -32   2  14      169.84      221.01     33.48 o 
 -30   2  14      175.23      134.54     28.37 o 
 -28   2  14      361.31      373.67     40.50 o 
 -26   2  14       12.01       15.02     19.77 o 
 -24   2  14       59.70      107.39     25.70 o 
 -22   2  14      403.50      451.23     44.18 o 
 -20   2  14        0.61        1.10     17.89 o 
 -18   2  14       14.22       11.35     19.06 o 
 -16   2  14       98.47      103.78     25.67 o 
 -14   2  14      116.43      129.47     43.34 o 
 -12   2  14      144.63      234.13     36.60 o 
 -10   2  14       41.92        1.69     30.78 o 
  -8   2  14      240.36      227.55     36.32 o 
  -6   2  14      357.85      326.87     42.54 o 
  -4   2  14      237.58      215.91     35.68 o 
  -2   2  14      146.55       95.41     27.08 o 
   0   2  14       75.38       78.32     26.55 o 
   2   2  14        1.99      -17.75     17.75 o 
   4   2  14        7.11      -13.45     19.46 o 
   6   2  14       26.50       32.03     23.16 o 
   8   2  14       95.15       72.53     26.42 o 
  10   2  14        9.26       22.74     21.61 o 
  12   2  14       46.58       91.12     45.61 o 
  14   2  14      115.40      125.99     38.40 o 
  16   2  14       62.38       63.62     24.81 o 
  18   2  14      708.59      709.20    108.03 o 
  20   2  14      536.10      618.15     81.31 o 
  22   2  14      119.10      111.91     30.22 o 
  24   2  14        0.98       12.78     37.97 o 
  26   2  14       26.93       19.93     22.88 o 
  28   2  14        8.08       16.23     22.45 o 
  30   2  14        0.51      -17.85     17.85 o 
  32   2  14       25.33       69.67     40.56 o 
  34   2  14       44.20       44.73     34.86 o 
 -37   3  14       54.62       38.88     25.57 o 
 -35   3  14      940.80     1002.66    110.64 o 
 -33   3  14      585.48      655.89     55.97 o 
 -31   3  14       62.97       43.16     31.54 o 
 -29   3  14      157.75      159.91     31.81 o 
 -27   3  14        1.66      -20.73     20.73 o 
 -25   3  14        4.36        2.13     21.05 o 
 -23   3  14        0.81       -1.57     19.22 o 
 -21   3  14      115.67      107.40     27.76 o 
 -19   3  14       51.65       43.36     24.02 o 
 -17   3  14        0.59      -12.76     18.48 o 
 -15   3  14        3.17       -9.50     19.59 o 
 -13   3  14        0.81       -7.30     19.74 o 
 -11   3  14      370.89      404.56     43.50 o 
  -9   3  14      150.74      180.78     31.57 o 
  -7   3  14        0.01      -15.53     15.53 o 
  -5   3  14        0.10      -13.63     16.79 o 
  -3   3  14        0.22        6.49     17.46 o 
  -1   3  14       48.78       38.71     19.96 o 
   1   3  14       23.47       48.21     22.28 o 
   3   3  14        5.94      -15.84     15.84 o 
   5   3  14       67.22       53.67     21.08 o 
   7   3  14       86.45      118.97     26.05 o 
   9   3  14       42.01        3.73     20.27 o 
  11   3  14        0.77       16.03     23.69 o 
  13   3  14      293.14      282.90     43.30 o 
  15   3  14       52.18       87.11     29.49 o 
  17   3  14      294.90      390.45     49.46 o 
 -45   1  15       11.89       29.53     21.87 o 
 -43   1  15      272.48      354.13     42.40 o 
 -41   1  15        0.96      -16.68     16.68 o 
 -39   1  15      409.65      462.93     59.55 o 
 -37   1  15        2.77       27.13     21.57 o 
 -35   1  15      160.14      173.35     32.77 o 
 -33   1  15        1.22       -2.18     20.31 o 
 -31   1  15       68.36       65.86     25.76 o 
 -29   1  15      103.65       92.76     27.40 o 
 -27   1  15        0.32        3.80     27.57 o 
 -25   1  15       38.43       22.71     20.67 o 
 -23   1  15       18.77       52.44     23.30 o 
 -21   1  15       85.16       87.19     26.29 o 
 -19   1  15        1.33       18.29     23.76 o 
 -17   1  15      316.41      259.19     48.07 o 
 -15   1  15        9.60        3.98     20.10 o 
 -13   1  15        3.83        9.58     20.16 o 
 -11   1  15       23.99       27.45     21.62 o 
  -9   1  15     1509.39     1685.76     84.49 o 
  -7   1  15       13.70        8.22     20.20 o 
  -5   1  15      123.17      113.80     28.72 o 
  -3   1  15        5.84       17.01     20.52 o 
  -1   1  15       89.28       82.66     27.40 o 
   1   1  15       42.86       15.71     22.01 o 
   3   1  15        2.61       -9.94     19.55 o 
   5   1  15       70.74       25.61     24.34 o 
   7   1  15        0.89        2.69     21.40 o 
   9   1  15       45.58       14.01     25.69 o 
  11   1  15        0.52        1.21     20.20 o 
  13   1  15       37.93        4.36     21.12 o 
  15   1  15        3.79       -9.73     18.51 o 
  17   1  15        1.76       21.28     22.79 o 
  19   1  15      304.80      380.71     46.25 o 
  21   1  15        0.05      -12.69     19.62 o 
  23   1  15      608.48      687.64     61.46 o 
  25   1  15       51.58       50.47     25.51 o 
  27   1  15       21.87       26.04     24.09 o 
 -36   2  15      271.75      302.90     42.23 o 
 -34   2  15       46.14       52.08     25.54 o 
 -32   2  15       83.18       91.28     28.72 o 
 -30   2  15      127.95      194.70     36.64 o 
 -28   2  15        0.22        8.85     21.47 o 
 -26   2  15       16.73       18.81     22.05 o 
 -24   2  15      558.91      521.19    135.96 o 
 -22   2  15      585.82      632.52     73.18 o 
 -20   2  15      145.15      157.48     33.73 o 
 -18   2  15      142.14      107.94     36.18 o 
 -16   2  15      523.01      627.59     58.93 o 
 -14   2  15       17.98       -6.92     21.21 o 
 -12   2  15     1102.46      990.84     74.74 o 
 -10   2  15      259.51      197.11     36.67 o 
  -8   2  15       30.42       29.10     23.76 o 
  -6   2  15        4.20       -6.01     21.04 o 
  -4   2  15        0.03      -17.87     17.87 o 
  -2   2  15      337.86      330.03     50.67 o 
   0   2  15      118.50       79.84     39.56 o 
   2   2  15        4.71       -9.58     20.71 o 
   4   2  15       12.54        5.23     22.22 o 
   6   2  15        9.63       18.10     22.86 o 
   8   2  15        6.54       -9.94     20.09 o 
  10   2  15      157.10      145.31     33.42 o 
  12   2  15      254.65      270.22     42.11 o 
  14   2  15       18.61       22.80     23.56 o 
  16   2  15      501.07      609.39    118.26 o 
 -28   0  16       19.95      -14.68     26.42 o 
 -26   0  16       15.13       37.97     31.99 o 
 -24   0  16       10.95        8.41     28.96 o 
 -22   0  16        1.10       14.54     29.62 o 
 -20   0  16        2.66      -15.62     25.48 o 
 -18   0  16      100.33      109.48     39.41 o 
 -16   0  16        0.72       26.80     31.28 o 
 -14   0  16       35.87       13.93     29.75 o 
 -12   0  16        3.32       68.95     35.70 o 
 -10   0  16     2326.91     2643.92    155.72 o 
  -8   0  16     1150.55     1335.60    103.07 o 
  -6   0  16     1491.98     1796.28    122.53 o 
  -4   0  16        0.05       13.87     28.62 o 
  -2   0  16       71.42       53.32     36.24 o 
   0   0  16      287.68      324.59     58.67 o 
   2   0  16      225.84      270.69     56.59 o 
   4   0  16      147.07      261.16     55.13 o 
   6   0  16        1.88      -24.04     28.55 o 
   8   0  16        7.86      -13.98     30.69 o 
 -21   1  16      509.37      454.54    112.35 o 
 -19   1  16       84.65       55.43     25.17 o 
 -17   1  16      126.91      142.97     32.07 o 
 -15   1  16      518.86      556.29     53.49 o 
 -13   1  16      158.69      152.90     32.67 o 
 -11   1  16      470.88      613.57     65.65 o 
  -9   1  16      921.34      963.64    129.26 o 
  -7   1  16        0.19       -3.81     21.26 o 
  -5   1  16       75.16       72.70     27.28 o 
  -3   1  16       18.63        8.76     21.36 o 
  -1   1  16       85.00       95.86     28.99 o 
   1   1  16       47.66       15.36     22.37 o 
                                                 
